# Supplementary material for: Profiling the resting venom gland of the scorpion Tityus stigmurus through a transcriptomic survey
Source: BMC Genomics. 2012 Aug 1;13:362. doi: 10.1186/1471-2164-13-362 (PMC3444934; doi:10.1186/1471-2164-13-362)
Supplement: Additional file 1 — ESTs fromTityus stigmurus. Table containing additional information about all the clusters from the scorpion Tityus stigmurus. [file 1471-2164-13-362-S1.xls]

## Sheet: Clusters
CLUSTER	Length (pb)	Number of Clones	Category	Short Name	Blast X / BlastN	Accession Number	e-value	% ID	Alignment Size	Positives	FASTA	Seq
TSTI0001C	420	98	AM	antimicrobial peptide precursor	x	Q5G8B3	3.91031e-24	97	73	71	>TSTI0001C	gacttttcccggaactatcaaagcattttatagcttggaaaggcagctaaattcaacttcaggatgcaaataaaacatctcattactctcttctttctcgtcttgatcgttgctgatcagtgctcggccttcttttctttaattccgtcactggtaggtggtttgatttctgcattcaagggcagaaggaaaagagagatctccgcgcagattgagcagtacaaagatcttcagaagcgcgaagccgagttagagaaacttttagatagattgccgatgtattaatttcattaaattatattgccatttataataataataagactgctgtttcgactttaattcctatacttttatttctaaataataaaaaataataaaattatcatttgttgtcgg…
TSTI0002C	392	18	AM	antimicrobial peptide precursor	x	Q5G8B5	4.03838e-13	100	73	73	>TSTI0002C	gacttctcgaactatcaaagattcgaaaggctgctaaattctacatcaccatgcaaatgaaatatctgattcctattttcttcctcgtcttgatcgttgccgatcattgccacgcttttcttggtatgatccctggattgataggtggtttgatttctgcattcaagggcagaaggaagcgagaaattacttcacaaatcgaacaatacagaaatctccagaagcgtgaagcggagttagaaaaccttttggctaatttgccggtttattaattacattagagtattgaaatatataataataggactgctgcttcaaaattaactccaatatttttatttttaaacaataaaaaattataaaattacattactgtttgttgctgacttatt
TSTI0003C	541	17	BK	kik3_tittr ame: full=potassium channel toxin flags: precursor	x	Q0GY45	5.36016e-15	98	91	90	>TSTI0003C	ggactctcttctctgtcgaattcgagatggtggccacgaatcgttgctgtgtcttcgcactgttgtttgcgctgctgctggttcactccctgacggaggcgggaaaaggaaaagaaatcttaggaaaaatcaaggagaaaataatcgaagcgaaagacaagatgaaggctggatgggaaaggttgacgtcacagtcggagtacgcctgtcccgccattgataagttctgcgaggaccattgcgccgctaagaaagccgtcggaaaatgcgacgatttcaagtgcaagtgcatcaaattgtaatctctgtaaatcctcttctttacgtcaattaaaacaatattcgtggacaagcaagtctcgtctggttaattcttcgtaaatcgtaatcacgattcgt…
TSTI0004C	387	7	AM	antimicrobial peptide precursor	x	Q5G8B3	3.90919e-24	97	73	71	>TSTI0004C	gacttttcccggaactatcaaagcttggaaaggcagctaaattcaacttcaggatgcaaataaaacatctcattactctcttctttctcgtcttgatcgttgctgatcagtgctcggccttcttttctttaattccgtcactggtaggtggtttgatttctgcattcaagggcagaaggaaaagagagatctccgcgcagattgagcagtacaaagatcttcagaagcgcgaagccgagttagagaaacttttagatagattgccgatgtattaatttcattaaattatattgccatttataataataataagactgctgtttcgactttaattcctatacttttatttctaaataataaaaaataataaaattaaaaaaaaaaaaa
TSTI0005C	537	2	CM	nadh dehydrogenase subunit 1	x	YP_214900	1.31414e-29	79	152	121	>TSTI0005C	tactgggtatcgaggagtagctcaaacaatttcttatgaggttagattcgctttaattattttttccattcttctaattacttctacctttaatcttaaagatatcctttattttcaaaagaactcttgtctttttttacctttgattcctcttactttaatatgactcatttcttgtttagcagaaacaaatcgaacaccttttgatttcactgaaggcgaatcagaattagtttcaggatttaacgttgaatacataagaaccggttttgccttaatttttatagcagaatatgctaatattttatttatttcattactaacgagaattttatttctaggaccttctttattatttttaaaaacaactcttattgctttctcctttttatgagtacg…
TSTI0006C	428	6	HP	Hypotensin-2	x	P84190	0.014	76	25	23	>TSTI0006C	gtatgaagttagatttcatttacgttaaaacatcgaatttttcaagaaatatcaagaaatacattgaagatgaaaatgatgatcgcagttttcgtttcaattcttttattaatgttttcattatcatctacagccatgggcatggaaactgagcaacagaacatggaagagagggctgatatggactttacaggtatagcagagagtataataaagaaaatcaaggaaacaaatgcaaaaccaccagcacgtttcgatcccgcaacttttggagaaaatgaagattaatgaacccgatttgctgaagttaatctattcgaaccaatccttcgggctgataaaaataagttttggaagtgttaatacataaatacggcttaaattctgtattagataaaa…
TSTI0007C	617	2	CT	ino80 complex subunit c	x	XP_002586445	5.88115e-05	74	43	32	>TSTI0007C	ggctaatctgtgtccagaagcagagtcagtagagttattctattgactctgccagaagtaattaatatcgcaagtgaaaggaaagacttcgtgcgagaatttttgagggaaagtttgctgacgagattattgctgagtcgtgttgtgtttgtttttctaatgcagttggagatgtcgaagctttctgtccagttttaattttcaatggcaacattcgatataatttttctttggtgatgaaatcaatgattctgtgaataaaaatggttaaaaagaaacgtagtaatgttcaatcacatgagggaaataaacaagataatgaagaatcatcaaatacaaatgaagaaaaaaatacctcaggaaatactgaaagtgaacaaatttcagaaaaaattccaa…
TSTI0008C	728	29	RN	centruroides limpidus limpidus isolate 1 16s ribosomal rna partial sequence mitochondrial gene for mitochondrial product	n	AY586780	3.76589e-121	92	315	291	>TSTI0008C	tactaaaataaaagattttcataaaaaataaaaacttataaataatactgttaaaattagtagaaacaaaatataatttaaaattatatatttactaagaactcatctaacgttttaaactgtttaacaaaaacatctcttttagaaaaaattaaaagtaagctctgctcaatgccaagtaaatagccgcagtatcctgactgtgcaaaggtagcataataattagtcctttaattgaggactggaatgaaagagttaattaaaaatgtaatatttcttaattattacttcaaatttaccttttagtaaaaaggctaaaataatctttatagacaaaaagaccctataaatctttacactaaataatataaaatttattttaatgttcagctggggcag…
TSTI0009C	407	8	AM	antimicrobial peptide precursor	x	Q5G8B3	3.94284e-24	97	73	71	>TSTI0009C	gacttttcccggaactatcaaagcattttatagcttggaaaggcagctaaattcaacttcaggatgcaaataaaacatctcattactctcttctttctcgtcttgatcgttgctgatcagtgctcggccttcttttctttaattccgtcactggtaggtggtttgatttctgcattcaagggcagaaggaaaagagagatctccgcgcagattgagcagtacaaagatcttcagaagcgcgaagccgagttagagaaacttttagatagattgccgatgtattaatttcattaaattatattgccatttataataataataagactgctgtttcgactttaattcctatacttttatttctaaataataaaaaataataaaactaaaaaaaaaaaaaaa…
TSTI0010C	493	2	NH	No hit							>TSTI0010C	ggaaatataagtccataaaaacctccaaaaaaccacccgtgaacgtagcacagtttttaagatgaacaagtccttggtttttttatttgttgcggttgttcttgtgtcgatttggtgtgatgttcaagctaagagacgttgtcgactgaggtgctcgaatagcccaaaacattgccaagttcaatgttcatggtcttttggaaagagagaggtgattgatagtgttgaagctgatgctgcagacgatgctggggaggtgagttatgatatagaagatgatgaaatcttcagaaaattggctgaggaagatttaaaaggtgatgaataatggatggatatacgctaattattgtattaattatggtagaaataccttttaaacttcatttatgtgctgtg…
TSTI0011C	975	157	RN	gene for 18s ribosomal rna	n	X77908	0.0	96	961	929	>TSTI0011C	cttggcaaatgctttcgcagtagttcgtcttgcgacggtccaagaatttcacctctagcgtcgcaatacgaatgcccccgtctgtccctcttaatcatttcctcgttttccgaaaaccaacaaaatagagacgaggtcttattccattattccatgcaccattattcaggcagtacgcctgctttaagcactctaattttttcaaagtaaacgtgccgggcacccaagacactcggcaaagagcatcaaaggaatccggccaaacgtccagtcctcatagtaaccaccgggcggtggaccacgagtctgaatctgagatccaactacgagctttttaaccacaacaactttaatatacgctattggagctggaattaccgcggctgctggcaccagact…
TSTI0012C	398	140	AP	anionic peptide precursor	x	Q5G8B1	2.35645	100	58	58	>TSTI0012C	cttttttttttttttttttaagttttattacactttattttcaaaaaacagaaaacattacatcgactctaaaagtgtagaacttcaagtttataagattttaaactattcgaaatcttcgaaatcttgactgtccatcatgttagcccacatgtctagtaaaactaaatcagcgggttctaagtccaacaagtcatctaaatccaaatcatccaagtcatctaatgcatcgaaatcgtcatcgaaagatgcaggataggcttcggtagtaaagaacgtcgaaactaatacgctgaccaggagcaatacgattagagatttggaaaccattattatactttttagagagcttgatactgtgaactcagagcactgacacaagactttgctccgttc
TSTI0013C	587	7	CM	arginine kinase	x	ABI98020	3.93777e-71	90	171	154	>TSTI0013C	ggctcctcttgcatcaattgtaatcactaattttgttctcaagcataacaaaactataagccatcatgcctgtggatgctgctgttcttgaaaaattggaagccggcttcaagaagcttcaagatgccgctgattgcaaatcattgttgaaacaatgcctgactaaagaaatattcgacaaactgaagaatctttcaactggaatgggtgccactcttttggatgttatccaatcaggtgtcgagaatttggacagtggcgtcggcatatacgccccagatgccgaatcctacagcttattcgccccactttttgactctgtcatcgaagcttatcacagtggtttcaaatccaccgacaagcatccagccaccgattttggtgacatcagcaccatag…
TSTI0014C	747	6	CM	cytochrome oxidase subunit i	x	AAZ40642	8.45015e-77	90	249	226	>TSTI0014C	ctgcgatgattattttcaacaaatcataaagatatcggaactatatattttatattaggagtttgagcatcaatggtaggaactgctttaagttttcttattcgtagagaagtaggaatttctggttctttgttaggagatgatcaagtttataatgtaattgttactgctcatgcttttgttatgattttttttatggttatacctattataattggaggttttggtaattgattaattcctttaatattaggagctcctgatatggcttttcctcgaataaataatataagtttttgattattacctccagcatttgtattacttttatcttctgttactttagagagtggagtaggtactggttgaacagtgtatcctcctttgtcttcaggtttg…
TSTI0015C	594	6	SP	cg9896-like protein	x	ADY39539	2.08175e-75	88	178	158	>TSTI0015C	gacagttgtcttctcttcactcataacagtaactacatcagctttaagtatgaagatcttgtattttctcttcgttgctacctttgtgcaactatcgacacaagacagttgccattggagagaaatggatttatgcgctgcaactggtttactggccttgcagaataatcccataccacagaacgaagcagaaattgatagccaatgcacttaccttaaagaaactgtcgcctgcgctaacaattacactgacaaatgcgctacaccattgtataagcaattaatctcattcgccaccaccgaatctcaagataacttgaagaacttttgcactccaggaaatgaattgagaaaaactttgttaaagcattctgcttgcctgtctgaggtatggaccga…
TSTI0016C	350	34	AK	cyspe_titco ame: full=cysteine-rich peptide clone 2 flags: precursor	x	Q5G8B7	1.85225e-13	82	62	51	>TSTI0016C	tttttttttttttttttttgaacagcaaacaatgacaaaattttattttttaaagcctgtgtttcattttactgctgactttcagtttgtatttcccattcggagcatacacactctgttttctggcaatatcccattccttttcccttttctttttggcaagtcttagcacaaatactaggtttgcatttaccaaatttgccagcttcaactttggtttcgaagaaaacaaaattgaccagagtcatggagataagaattaaaacaacaccagagaattgcatgctgttaccactttatagatcgaattaactgaagttctacacttttctagtcgtcaagtaggtccc
TSTI0017C	603	2	CY	antigen 5 scp domain-containing	x	ADY39606	2.58108e-61	78	125	98	>TSTI0017C	gcacatttgttacgcgaagaaatttattctagagttttccttgcacgttattgttgtagaatgaatttggcgttatttataatctttgcgactatttttgagaatgttgtgcctgaaaattgtcccaagatatatcgacgtctcagcaaatcgcacacgttttgcacaccttcgacgtgcaaaatagaagcgggtggtaaagttacagaaagcgataaacaaacgatattagaaacgcacaaccaattaagaaataaattagcgactggaaaggaaaaccaataccaaaaattgtcttctgcagctaatatgatgcaaatggaatgggacgacgaattagcggctgtagctcaagcgcacgcaaatcaatgtaaatttgaacacgattcgggggatcaa…
TSTI0018C	614	3	CE	myosin light chain 2	x	3DTP_E	6.52864e-54	92	133	123	>TSTI0018C	ggctgatccgctcctggactattctcaactccttcgttcagtacagacgcgcctaactttacaacatgggagacgacgacaagggtaagaagaagaagagcaagaagaagtcagaggaagaggaagctgcaccagcagcgcccgctaaagcttcggcaaagaagcgagcacagagatcaacatcaaatgtgtttgctatgttcacacaacatcaagtccaggaattcaaagaagctttccaattgattgaccaagacaaagatggttttatctccaaaaatgacatcagagctacttttgattcgttaggtcgtctctgcactgatcaggagttggaacaaatgatcagtgaagctcccggtcccatcaacttcactatgttcctgaccattttcggtg…
TSTI0019C	720	10	NH	No hit	x						>TSTI0019C	gagtaacacactaaacttgaactagtttccagctgctgtatcgagcgttaaaattggagaagagacttatcgacactgaaaatggacatttcgttattattattctgcattgttatggctgctatattcacaatcacacctccaatctgcggaagaatggatagcgcgcctgataaaacggatacagaaaacgataaagaaaacaagtaattgtgtagattgtgtatagttttactgacactgattttgtacaccgcaatacaatattatatattttatttattcttcttctttaattttactgtaaagaaaaatgaataaaatatttcgtaaaatgatttttgattataacataattaattaattaaattctatgcttcttattgcaaaaagttatta…
TSTI0020C	430	7	NH	No hit							>TSTI0020C	ccaaacaattagaacattaaaataaatataattatttcagtattataaaaaaattattaatctactaaccgagagggtttattataataataaagaaagaaaaactgtaccttttgtatcagggtttaacaatcaaattattaatttaattttcccgaaaagaaatgaactactaagaaatttaattatctattacagaagaactataatttcaattgtagaagtaaaatgtttacgcattttttaataactggttatctttacttaaaaatcttataatcgactgaaataattaaattggggataagctcaatttatattaattacaaatatgttaaattaaaaaggaataatattaccctaaatattaaaattaatatcaaatctataaaatatatt…
TSTI0021C	687	3	CR	muscle lim protein isoform a	x	XP_002434065	1.46216e-37	95	105	100	>TSTI0021C	acacagtgcactttcgagtgtgatcgaccacagagcttaggacaggtgtattgttgaataacttcgttcttctatcttcaaataaatcgccatgcctttcaagccagttgaacaagccaaatgcccaaaatgcggcaaatccgtctacgccgctgaagaaatgttggctgccggtcaaaaatggcacaaaacatgtttcaagtgcggtttgtgccacaagaggttggatagcacaaacgctactgaacacggtggtgaactgttttgcaaacaatgttatggaaggaaattcggtcctaaaggttacggtttcggtggtggagcaggttgtctcagtatggacaaaggcgaacatttgggcaacaccgactgctccatgcccaacaagccactcgaccc…
TSTI0022C	457	7	SP	p9797_titst ame: full=peptide 9797	x	P0C8X1	0.00223068	91	34	31	>TSTI0022C	gagtaggaataaattgtcagcgaaattcaagatgaagatttttgtaagcgttattcttatctccgttactttgatgtccattaaagcggctgaaaacagggaaagagttatggtacagaaatgctgcgaaaacactaaagaattgaccggaatagaatttgaaaatggttttatttcatgtatgcaaaatgaaattgacggaattgaggactctgacgttaataaagaaatattgaaaaaatcaatgaagataattataccacaagccaagctcacacgaggtgattgtattcttggaccagatgaagtgataaaaaagattatcgatgcaatggataatggagctggaaactaattacaaacaacaagaagattgtaaatataataaaaatttgaaat…
TSTI0023C	371	7	BK	kik3_tittr ame: full=potassium channel toxin flags: precursor	x	Q0GY45	4.43721e-15	98	91	90	>TSTI0023C	ggactctcttctctgtcgaattcgagatggtggccacgaatcgttgctgtgtcttcgcactgttgtttgcgctgctgctggttcactccctgacggaggcgggaaaaggaaaagaaatcttaggaaaaatcaaggagaaaataatcgaagcgaaagacaagatgaaggctggatgggaaaggttgacgtcacagtcggagtacgcctgtcccgccattgataagttctgcgaggaccattgcgccgctaagaaagccgtcggaaaatgcgacgatttcaagtgcaagtgcatcaaattgtaatctctgtaaatcctcttctttacgtcaattaaaacaatattcgtggacaagcaaaaaaaaaaaaaaa
TSTI0024C	331	2	NH	No hit							>TSTI0024C	cactaactgcattctacgattgcattgacaaagtcggagcaagtactttgaaagaatatttaacgattttctgtaacactagtggatatttgaactattggttctacgtgtgtttagtagaaaaagctgcatcgaaacatatatggaaaagttgtagagaaagagctctatatagatactgcttgaaaaaatatgagctcgaaactgcaagcgaagaaaacgaataaatttgatttaaggatgacatttcagaccggaattccataaaatcttgtaatgaattgaaaaataaacatatgttaacatctaagtaaaaaaaaaaaaaaaaaaa
TSTI0025C	433	6	AK	hypothetical protein	n	FN392257.1	1e-08	82	71		>TSTI0025C	gatgtaatcttcgattagagaagggaaaacgttactaaaagcatctctgatttgacagcgtcatgcacttcagttgtttaattttaattctctcctcactgacattaatgaatcctgtattcttcgatatgaaagccgatgcagctggtattatatgtctcgaatttgtgtgccaagtgcgatgtggaatggacaaagcgaaaacagatcattgtgtaaaatccactaactgtaaatgctcgtaatcgagaaaatgctcaagaaagcattacagaaaataaaaccgtagaaccgtaataaattgttattaaagtttaaatgtttaaaatgttgaattaattttttaattaattccgacaaaattccgttggttttgtaaaaatttcgcaaaaattaaaa…
TSTI0026C	622	2	NH	No hit							>TSTI0026C	atgacctagatgaagaggaatttgaggaaccaccttttttccacaaagaaccaactcctcctccacaaagagccgcaccaccacctcctgaacctgaggaggaagaagaggaggaagaggaggaagaagaagatgaagaagaagaagaggaggaataaaaagtttattaacataaggtggattggactgatttagaaccgtatagacctatcaccaccatccttacaccatcaatttatccgtccagtttgtagagatctaacctggctttcttcaagggagcatcaaaagtaacctaactaaataggaactcagccattccatgaagtgtattcaaattctgcgtacaaccctaaaaaattatgaaccaatccactaaaaataaaacgccgcttttaa…
TSTI0027C	567	3	CT	60s ribosomal protein l13	x	ABR23469	4.61844e-58	87	171	150	>TSTI0027C	gagagctgtaatactcttcgtgtggtgtgttgttttcgccattttgatacatcatggcaccaaaaagaaataacatgattcccaatggacatttccataaagattggcaaagatatgtcaaaacttggtttaatcaaccaatgcgtaagaagaggcgtcatttaaatagagtaaagaaagcacggcaaattgcacccagaccagctgcaggtccaattcgtcctatagtgagatgtccaacatttagatataattctaagcttcgtttgggaagaggttttagccttgaagaattaaaggctgctggaattcataaaagagaagctagaacaattggtatttctgttgattatagaagaagaaataaaagtgttgaagcattacaacaaaatgttcagc…
TSTI0028C	434	2	NH	No hit							>TSTI0028C	ttttttttttttaaaatcttttattttagtaatatattttatagatttgatattaattttaatatttagggtaatattattcctttttaatttaacatatttgtaattaatataaattgagcttatccccaatttaatgttttcagtcgattataagatttttaagtaaagataaccagttattaaaaaatgagtcaatacattttacttgtacaattcgaaattatagttcttctgtaatagataattaaatttcttagtagttcatttcttttcgggaaaattaaattaataatttgattgttaaaccctgatacaaaaggtacagtttttctttccttattattataataaaccctctcggttagtagattaataacttttttataatactgaaat…
TSTI0029C	538	2	UF	hypothetical protein IscW_ISCW007503 [Ixodes scapularis]	x	XP_002399535	1.50707e-17	56	127	72	>TSTI0029C	ggccgcttgtagtctctcctctctttgactatgaagggtgctcctatctatatctggttgctactgctactcggtttctttctcgaaggacaagccaaaaaatcacactacaagcactttgatgattacttaatcgatctagatagagacgaacaaaagcagttcatcgatacagatgaagaaatcgaaggaagtggtagtgttgatccagatcttaatatacacaacccttggtctaggcagtctaatttccttccctttataacagaatctgttacaaagaaaaaatcgacctgttgtatgcttggaataatggcgggcgataagggtttccattgttatgtttatttctacttagcaagaattatgatgaggaatagaaaccgtgcccataataaa…
TSTI0030C	800	2	CM	atp synthase f0 subunit 6	x	YP_214892	1.45125e-32	74	217	161	>TSTI0030C	gattccacagatagctcctcttgggtgggcttgaattgttttaatagtagtaattgtttatttattttatttcattagtttgtattatttttatttatttaattttaagattttagtgagagatgtttttaatcaagatttaagttgaaaatgataagtggtttgtttgtagtttttgatcctactactatattaaaatttcattttaattgaataagaatggtgttagggttaatatttattttaagtttattttgattactaccttctcgtaattttacatttatgagtttactatttaagggattgtttaaggaaattaaatctttatatataacagaatttaagggtagagaaaatattctttgcgctttatttttatttattgttatgagaaat…
TSTI0031C	487	2	SP	cg9896-like protein	x	ADY39539	1.37628	43	89	39	>TSTI0031C	tttattgaataaaaaaaactacattcattaaattgtaaacaataatgacttgaagtaactctttagctacatgaaaacgaactggattattgacttttttttaatacaatcaaatttaaaaacattgtatcttttattgtaataattttaatagatcttttaagatctgtaaaacggaccaagaaaatcgcccaagagattttctttgtaagttcctttcactacttctccagttggcaatgttggacatccatccttataattctcgtaattactacagatctgtaacgcaaattctgtagccacaaattcgataactttatctataaaatccacaaccgattgactgcaagtgggtccaaagtaatctgccaaacattttcggaaacgattgattcc…
TSTI0032C	430	2	NH	No hit							>TSTI0032C	gcactactttcttcgatagccaactaacaaacaactgcgtgaacatgaaagtcacaattttagtcgtattgctctgctgcgccattttgggcaccgtccttctcccaattgctgtagcgcaatatggaagagggtacagaggaggaggattcggtggtagaggattcggaggttacggaggatatggcagaggaggcggctatggaggatatggcagaggaggatacggaggattcggaggatacggaagaggctacagaggataatttacaacgttgttattttaagcgttagaattgaatcaaaacatcatgtcctgaaacttcctcccccggtagaagttcaaaaattttttctctttaattaagcgaaaatactgtaatttttgtatttaaatat…
TSTI0033C	454	3	BN	scx2_titse ame: full=toxin ts2 ame: full=tityustoxin ii short=toxin ii short= -ii ame: full=toxin t1-iv ame: full= -iii	x	P68410	3.66744e-30	100	62	62	>TSTI0033C	gaagctaaatagtctacctgaagagttattgaaaaacaatcaaactaaacaatgaagggatttcttttgtttatcagcatcttgatgatgattggaactattgtggtgggaaaggaaggctatgccatggatcacgaaggatgcaaatttagctgtttcataagaccagcaggcttttgtgatggttactgcaaaacacatttgaaggcaagttcaggctattgcgcttggccagcctgttactgctacggggtcccagatcatataaaagtttgggactatgccacaaataaatgtggcaaataagaaatttttattataggaagaataattatgttcgttttgaatgacttgtaataaataatgaaaaataaaacaaaagcatcttttatgtaggct…
TSTI0034C	419	2	MP	vmpa_titse ame: full=antarease	x	P86392	7.58879e-07	60	78	47	>TSTI0034C	gcatctttattttctaaatattcgttacatgcatgtttaacatttaacaatttctagaagatacattcaattgttaccaattactctatgaatttaatgaatataatattcagtttgtcgatttaaaaagatagaaatttacacactatttaaaattattctatccattcaacttcacaatcttcatacacacactttgctctggtcaacaacagatattcagcgttggctttagaacattcagaaaatttagtatgattttttcctgcatttcccataaaatatccatatttaactgagcaattcttcgctcctagcagcccagcatcttcaccatcgtgaggaatgccaattaaatgtgctgcttcatgagctaagacttcaactcttgcagaagaa…
TSTI0035C	575	2	CE	troponin i	x	ABB89211	3.82088e-23	88	121	107	>TSTI0035C	gtcgactgctagtttcttagtgaaggccataagcttgttggtatcgaatttggaaactttcttcagaggaggttttacgaattttccacgaagatcattcacttggatggtcaattcgctgatcatatgatccttttgtcgcacttcatactccaagtcatatttggcactttcaagactagaaattcgggcatggtactccttagagattgcttgaagtgtagcttcgttaacgccttccaaggatttaggaggtccgcatctttggttaatgactttccttctttcttctgcttttctttcttgttctttcttcaattcttcagctgctttggccctgagcaatttcctcaatttcttcttacgctcaggggtcataaaacccttcttagccttctt…
TSTI0036C	1127	275	RN	centruroides limpidus limpidus isolate 1 16s ribosomal rna partial sequence mitochondrial gene for mitochondrial product	n	AY586780	5.83986e-121	92	315	291	>TSTI0036C	ttagaaggataatcctaagtaagaggtcctttcgtactaatttacttttattttcttaagnatagaaaccaatctggcttacgccgattgaactcagatcatggaaagatttaaaggtcgaacagaccttcttttttttcttntgcgaaaaaaaggaactttaatccaacatcgaggtcacgtttctatttatcaatttggtcttttaaaatagaaaatgctgttatccctaaagtatcttgattaatttttagaatttctaggtattataaaattaattataatttaggaacgtttacttcctggctgccccagctgaacattaaaataaattttatattatttagtgtaaagatttatagggtctttttgtctataaagattattttagccttttta…
TSTI0037C	647	5	CM	cytochrome oxidase subunit ii	x	AAZ40629	3.76546e-82	89	203	181	>TSTI0037C	tgtaatcaagaaataaaaccttctacactagtaccttcaataacaataggtataaatctatgatttgccccacaaacttctgaacattgcccatagtataatcctggacgaattaacaagaaacatacttgatttaaacgtccaggaacagcatccattttgagtcctaaactagcgcaagctcaagaatgaattacatcagtagatccaattaatatacgagtaaaaactcctcaaggaataactgttcgattatcaacatccaacaaacgaaagttttctccattaaaaggactcataaaagaatcgaattcaacatcacagaaatcagaatattcataactccaatatcactgatgacctactgtttttaaagttaaatccggaggactcacttcg…
TSTI0038S	575	1	CE	tpm_haelo ame: full=tropomyosin	x	BAA04557	4.46143e-64	94	157	149	>TSTI0038S	gacggagcctgcacgtttctggtgttagtccctctctctacaattttcgaattagtttattattttgatttctgtgtgaagtgccgaaagttcatcgaacgaaacaaaaatggaggccatcaagaagaagatgcaggctatgaagttggagaaggacaatgccgttgatagagctgaaactgccgaacaacaggctagagatgctggtttgcgggccgagaagaccgaagaagaggtgcgagctcttcaaaagaaaatccagcagatcgaaaatgaattggaccaagtgcaagaacaattggcacaagccaatagcaagttggaagagaaggacaaggcattgcaaaatgccgagggtgaagttgctgccctcaacagaagaatccagctgattgagga…
TSTI0039S	548	1	SP	cg9896-like protein	x	ADY39539	1.22457e-17	54	165	90	>TSTI0039S	gactcttacaagtcatcttagtcaagtaaataactctaatagaaaagatgaagatacttttatttgcaatcattctcgttttcggagtcaaacagagtttttcatgtcattggagagaggtagatttatgcatagcaaccgcagctctctatggtactggaggaaatattataccagagaatgaagaacaggttgaattattttgcagcaccgtacaagaaggtcaatcgtgtgtaggtaacttttcaacgaagtgtatgtcatcctcattgagacaattgctttacttgtttgttgaaccgacagtgcaattcactcaagacttctgtactaaaggatctccaatgcaatctaaatggttacaacacgctccatgcttatcagaacactttgatgaag…
TSTI0040S	378	1	BK	kik1_titco ame: full=potassium channel toxin	x	Q0GY42	3.59522e-09	90	43	39	>TSTI0040S	ttcgtacgtgggggaatgtttttttttttggccacgaatattggtttaattgacgttaacccgaggatttacagagattaccatttgatgcgcttgcccttgaaatcgtcgcattttccgacggctttcttagcggcgcaatggtcctcgcagaacttatcaatggcgggacaggcgtactccgactgtgacgtcaacctttccatccagccttcatcttgtctttcgcttcgattattttctccttgatttttccgaagatttcttttccttttcccgcctccgtcagggagtgaaccaccagcaacgcaaacaacagtgcgaagacacagcaacgattcgtggccaccatctcgaattcgacagagaagagagtcc
TSTI0041S	635	1	NH	No hit							>TSTI0041S	ggagtgcacttgttgatgttttcagtctatcttgtaagtgctttgtatgttttgactgtttagaatgaatctgccgatgttatgtgtgatatttgtcaacaaatgtgatgtttagtctgttgtcatggattgttttatctataattatggctttgtcataatatattttgtgtattgttttctaatactatttgtgaagtatatttgtagtatgatacctgtttgtcttaggccggccgcaaacgaagcaacaaaacagcttccacataacgtcagcgagaattttgtagtcacgactggttctagtcacataaaaaagaagcgaaatcagttatgtcactagtcacgtgagttctgttgctctgtcactagcaacattgtagactcgtttgcggccga…
TSTI0042S	456	1	NH	No hit							>TSTI0042S	tcgtacttttatgaaaatttttttttttttttttttggaaagcttttattttattaatttccccttaaagatttgatattaacttttaaaatttcgggtcatattagtcctttttaatttaacatatttgaaattaatataaattgagcttatccccaatttaattatttcagtcgattataagatttttaagtaaaaaaaaccagttattaaaaaatgctgaaacattttacttctaccattgaaataaaacttcttcagaaatacataattaaatttcctaggagttcatttcttttcgggaaaattgaattaataatttgattgttaaaccctgatacaaaagggacagtttttctttctttattattataaaaaacccactcggttacgagatta…
TSTI0043S	355	1	AK	cyspe_titco ame: full=cysteine-rich peptide clone 2 flags: precursor	x	Q5G8B7	1.83797e-13	82	62	51	>TSTI0043S	gacctacttgacgactagaaaagtgtagaacttcagttaattcgatctataaagtggtaacagcatgcaattctctggtgttgttttaattcttatctccatgactctggtcaattttgttttcttcgaaaccaaagttgaagctggcaaatttggtaaatgcaaacctagtatttgtgctaagacttgccaaaaagaaaagggaaaaggaatgggatattgccagaaaacagagtgtgtatgctccgaatgggaaatacaaactgaaagtcagcaataaaatgaaacacatgctttaaaaaataaaattttgtcattgtttgctgtacaattcattaaaaaaaaaaaaaaacaa
TSTI0044S	581	1	CT	heterogeneous nuclear ribonucleoprotein l	x	AAW84264	1.69681e-58	81	173	141	>TSTI0044S	gaggcccattatatggtcctggtccatcacccggaggacctggaggtccacaacaaggttctgttgtcatgatttatggattagctcctgacaaaatgaatgcggagagactgttcaatcttttttgcttatatggaaatgttgttcgcgtgaaattcttgaaaagcaaagaaggttgtgcaatgattcagatgggtgatccgttatctgttgaaagaaccattgctaatttaaacagtgtaacattttttggatcaaaaatacagttgggttattcaaagcaagctttcttgaatgatgttcaacaaccatttagtcttcctgatggcactccatcttttaaagattttatgggtaatcgcaataatcgcttcaccaatccagaatctgctggtaaaa…
TSTI0045S	167	1	CT	Rattus norvegicus fibrillarin	n	BC099198.1	2e-08	83	65		>TSTI0045S	ttttattttaaccttaaaaaaataataatgttttaatatgaaacaaaagtcgtctttcttgaaataaagattgtttttatttagcctcttcctccatgtcctcttccaccaccaaaacctcctcttccgcctccgtagccacctcttccacctctgccaccaacgat
TSTI0046S	418	1	AP	Anionic peptide clone 8	x	AAW72460.1	3.1	49	39	23	>TSTI0046S	gagaatattcttgtgtttttgctgcggattttcataatcttgctttctccaaagtataattatgggttctaaatctctaaccgcattgctcctggtactacgaatgagtttcgacgttctttactaccgaaccctatcctagcatctttcaaatgatcatttccatggatttccatgcatttgggatgatttttgatttgcatgacttgctggacatatcaacccgtttgattcagcccttcgaaagctgagggctaccatgttggactgtcgggatttcaaaaatttcggacaatttctgatcttatacgcttgaaattctacactttagaagtctgtgatgtgttttttgcttcctgaaattgaattgtaactgcccttccaagctataaaatgctt…
TSTI0047S	334	1	RN	tityus serrulatus isolate rp27 16s ribosomal rna partial sequence mitochondrial	n	AY586780	9.66616e-74	85	271	231	>TSTI0047S	cctgagtgtgctcaggtagcataataattactcctttaattgatgactgcaatgaaggagttaattaaaaatgtaatatttcttacttattacgtctcatttaccttttaacaaaaaggctaaaataatctttatagcactaaaagaccctataaatctttacactaaataatataaaatttattttaatgttcagctggagcacccaggaaataaacgttcctaaattataattaattttatgatacctagaaattctaaaaattaatcaatgatactttagggataacagcattttctattttatcaagtgtctgccttatcaactttcgtt
TSTI0048S	363	1	NA	scx4_titse ame: full=toxin-5 ame: full=tityustoxin v short=ts v short= ame: full=toxin v contains: ame: full=toxin-4 ame: full=tityustoxin iv short=ts iv short= ame: full=toxin iv contains: ame: full=toxin-3 ame: full=tityustoxin iii short=ts iii short= ame: full=toxin iii flags: precursor	x	P45659	8.65155e-40	97	80	78	>TSTI0048S	ggaataactccaacattcgccatgaattacttcattctcttggtcgtcgtctgcttattgaccgcgggcacggagggcaagaaagacggatacccggtggaatacgataactgcgcctacatttgctggaactacgacaacgcttactgcgataagctgtgcaaagacaagaaagccgatagcggatattgttattgggctcacatcacctgctactgctacgggcttcccgatagcgaaccgaccaagaccaacggaaaatgcaaatccggtaaaaagtaaaccagcctcctattgatcccagatccgccctggcggataaaatgtttctgaaaaccattcccgaaataaaactcatgcctg
TSTI0049S	472	1	MP	m13 peptidase	x	ADY39493	1.15323e-07	75	54	41	>TSTI0049S	atatcatttgtttaaattatttaatttgtttaatctcagtaaagttaaaaatatggccctacaatttttaattattaaaatcaaataagtaaataaaagaatataatttctgtatttgagtactttttttttaaattgtaaaaatagagtaaacatttataattattattgaaataatttacaataaattttaattgttattttagtattataaagtaaattaaaaaaaaatctgatattaatttcttcacattttgacagcgtatgagggtggattggaagaagtttgcccaagaaattgataatgagaatggacgcagatgatgcagtaaatttgaaacataacactgaagatcaaagtaagtattacaattacaccagaaacaatgtcctttgctt…
TSTI0050S	652	1	CT	ribosomal protein l23a	x	ADN23546	5.00022e-50	92	124	115	>TSTI0050S	ttttacaattttaacattttagatgataccaatcttgttggcgacatctaaagcatcataatctggtgctaatcgtacatatgcttttttctgtccatcaggtctaataagagtgtttactttctgaacatcaatatcgtacagttttttgacagctgttttaatttgaggtttgtttgcttttaaatgaacaataaatactaaagtattgttatcttcaatttttttcattgcagattctgtagtcagaggatgcttgataatggaatattgatccaatcttggtctgtgaggaacactctttcgaggatattttggatgtctgggcaattttaatgtgtgaggacgacggaaacgaacagatgtcctgattttccttctgcgtgttccatgaactcc…
TSTI0051S	371	1	BN	scx1_titst ame: full=toxin tst1 ame: full=tst-gamma flags: precursor	x	P56612	6.58456e-35	98	84	83	>TSTI0051S	catttttttatttttgccaaacttattacagttcatttgtaaagaattttcagcgaaacaaatttattttttgccacatttgttcgtcgctctatcccaaactttcacccaatttggaagcccgtagcagtaacacgccggccaggcgcaataacccgatgaaccctttttaagtgtgcattctctgccgcagtatcccgatggtctgataaagcaactcagtttgcaaccttcgtgatccatgagataaccttctttacctcctacgacaatgtcgatcagcaataagcagctaataatcaagatcattcctttcatcgttcagatcgattgttcttcgttagtttttcagaaaagagacgatttaattc
TSTI0052S	515	1	SP	vp302_lycmc ame: full=venom protein 302 flags: precursor	x	P0CJ14	3.19672e-16	60	95	57	>TSTI0052S	ttaaaagacacgttttgacataatttagcaaaataaacgtttaattttcacagacaagcgagtaaagcttacaatataaagtaaacaaatataatagtatttataagtacgtataaaataaaaataaatgattttcacgtgattttcatgacgtattaatcccgaataaactttgtacgttttttaaagctttgcatgtaccatcgggttgaagcgctatgtgtttggggcgattatcgggcttaacacatactaaccctttaccgcaacgcccttcaatgtgccaaggtcctccacacttttcattttcggcttttgcgcaaactttgcaacagccacaactatcttctatcagcccattagtgcaatttttgggctccttacacgatttaattaatt…
TSTI0053S	436	1	AM	antimicrobial peptide precursor	x	Q5G8B4	0.00281799	66	66	44	>TSTI0053S	ttacctgtttgatcctgcctttttggcaatgctatgactttttattaatccaaaataagactatatgcaattcaagtctcaagccgcaacccctatatagtattattaaaggcaatacaatttcatgaaatttacactcctactagcaaacctaaagtttctctaaatctgattcacgcttctaaaaatctatctactggtacaaccgcacggaaatcgcccaatattccttctgccctaggaatgcctaaagcaaaccaccctccattgccagaatttaataaaacaatgccgaaccctgaacatctcctatcagtaccagccataacaactttctgagatgttttatttgcctcccgaagttgaatttagctgcctttccaacctataaaaagtctt…
TSTI0054S	438	1	CM	nadh dehydrogenase subunit 6	x	YP_161166	8.1262e-15	73	143	105	>TSTI0054S	atttttgttttaataagattattatctgttgtatttttcttttctaatcatcctttagttttaggaatattgttaattatgatatctgtaattatttctattaatttatttttacttttgggattggcttgattgtcttatgtaaccattttagtgtttttagggggtgtattagttttattcatttatatggcttctttagcttcaaatgaagattttgattttaagagaagttatgttataatttttttattatttttaggttttattgggagatgaatatacttaaatcaagaattttatatatgaaagttatatttattttttcctttttcttttattgttatttttttagggttttatttgctaatatctttaattgtggtagttaaaatttct…
TSTI0055S	398	1	AP	Anionic peptide clone 8	x	AAW72460.1	5.2	100	11	11	>TSTI0055S	gagcaaagtcttgtgtcagtgctctgagttcacgtatcaagctctctaaaaagtataataatggtttccaaatctctaatcgtattgctcctggtcagcggattagtttcgacgttctttactaccgaagcctatcctgcatctttcgatgacgatttcgatgcattagcatgacttggatgatttggatttagatgacttgttggacttagaacccgctgatttacttttactagacatgtgggctaacatgatggacagtcaatatttcaaagattgccaatagtttaaaatcttataaacttgaagttctacacttttagagtcgatgtaatgttttctgttttttgaaaataaagtgtagtctttcgaagctaaaaaatgctttgaaagttccg
TSTI0056S	476	1	BN	sna45_lycmc ame: full=neurotoxin flags: precursor	x	P0CI82	0.273895	58	67	39	>TSTI0056S	gacaaatgcagaaaacagcctgcataaaagtatcaacgttaagtcgaattatcatcatcgaataaatcgatcgatttttgaccagcgttacaagattttcatcgcttatttcatcgtaagagatggtaaaatctgcaatgaagattgtaattctcatcctctttgttttgctgatcagagtggagagtaagagaaatggttatccagatattagcgatggtaaatcctctacttgccgtaccaccgttgaagattctgaagaagacttttgcgtaaatgtatgtaaaaatattcaaggaagaaccggaaactgttgcttgggaacatgcttttgtttcgatctacctgatgaacagaaaatcgttgatgtcatggacaccaccatagaatactgcgaat…
TSTI0057S	595	1	CT	60s ribosomal protein l13a	x	ACH48187	2.85023e-80	95	188	180	>TSTI0057S	gctgttgggtctttctatcacgttagggttatgactggctttacccgtaagccgatcatcattgatggtcgtggccatttattaggtcgattagctgctattgtagctaaaactttattaatcggtcaacgtgttgttattgtaagatgcgaaggaataaacatctctggaagtttcttccgcaataaattaaagtatttgtcattcttgaggaaaagatgcaatgttaatcccgccagaggacctttccacttccgtgctcccagtaaaatattttggcgcacagtacgtgggatgcttccccataagactaaaagaggagatactgcactggaaagaatgaaagtttttgagggcatccctcctccgtacgacaagaagaagcgtatggttgtgcct…
TSTI0058S	532	1	CR	spondin extracellular matrix partial	x	XP_972867	5.82818e-43	76	151	116	>TSTI0058S	tttctcttgttaacgattcagacatgaatcttcttgccagtttttcgttgctttttttaaactttattacaacccatgcatcctgtccgcgggaccagttggcgatttacaacatgatttttcgcacagaatggtcaagagaaaagttccctaagcagtatcccgagtggaggcccaacgctcaatggtccaaagttgtgggagaaactcacaacgattcgcgtaaattgtggcgaatgggagattttgcgtctacgggggtgaaactcttcgcagaaactggccgatcggaatacatagaagccgagaataaaagcggagtttttgatcatttctacgcaaaacccatcaaaattggagtgggagtgactcaaactttagtttttctcgatggaaatc…
TSTI0059S	302	1	NH	No hit							>TSTI0059S	ggtaaggtaagtttaatctgtcctgttattgatgctatggaaaggatggagggaaaagaggtaaaaatactgctaatagatgccgttcagctacgattgttgagtcagaatgcactaaagaccagatggccccagatgagcattcatcattgggttttcagagaagagaagtgagcatgtacagtgcaataataacctaggaggagagccgacttttgatagtgaagatacttcctgagatcacaccatcacattcagaaggttagaattagaacaaaagtgatttagcaacactttaatgt
TSTI0060S	696	1	CT	60s ribosomal protein l9	x	ABR23490	2.68272e-71	88	185	163	>TSTI0060S	attctgatcaaaagttggactaatacagatttagtcatcagatatatcagttttttcagaaacataaataccatccagaaattttctgatatctttcctctttactagtgtcgactgttgaattctggcagcagaacgggaaaccaattctatatcatttccgctgatgatcaattcatccttctgagtcgaatttttacatgtgactcctggctgcattcccacacgcctaacatacttctctcccaagaaatttctgatctctaccactttgttgttgtcagtagtagtaacattaatggggaaatgagcgtataccgatcgcattttgtattgaaagccattagttacacctctgatcatgttttcaatgtgagaacaaaccgtacggacggtagc…
TSTI0061S	308	1	NH	No hit							>TSTI0061S	ttgcataattttaaagaaatttatattacacaaaagttaaacatatatttaaaaaaaatactagaattcttttatatgtctggaaagtaaagataaaaaggctttaattttgttaagaaatatatatttaatttaaaaatcttcaactctgaatttcttacatatatatgcagtatctttagttttagttactcccattggctaagtcatgattactttgtattaaattagtagtattaaattatacactgaactaccactttattaggcacactcgctaatatcatgtgggaccactgtgtgatgct
TSTI0062S	434	1	CM	atp synthase beta subunit	x	EFX90019	1.10517e-18	95	61	58	>TSTI0062S	taacagttgttcctacattaccagctgcaaaaagctggtttcataccaaaaaaacaatggttcaatctcgttttcatgggtcatttaactttgatcccattacccagaattctgacaactacggtccttactacaaacaataaaatttacacgttgttcaatgatttttctcaaagcaccgctactttccttaacaaaaaatgaacagttttattaaactaattggaaatgattgtgtgaattaaaattcttctgccagtttctctgacttggcgactacttcttcgataggtccaaccatgtaaaaagcaatttcgggtagatgatcaagttcaccatttaaaatcatctgaaaacctttaattgtttcagctaaaggaacaaattttccagcttggc…
TSTI0063S	593	1	CR	histone-lysine n-methyltransferase setmar	x	EFN76812	0.00599038	65	40	26	>TSTI0063S	ggacaaccaaaacaaacttgcatattacaaatggctgacatttcatctcttttattgttactacagacccaaaagatatatagtagtatttattacagtctgtaatcagacaagcctggaaggaaaaggaggtgttatatacacctctaaatttcaatattgactctagttcagaattcgtttcgcttcgtaacagaaaaaatggctaccactcgatataaacaagagtgaggggcggagctaaacctaacgtcatagagagctcttcgctgattagtttccttaactatatttgtaaggagaaatccttataacttttcatcgtataactgactttcttgactgtatggcatcatacagtagtattttatatggtatacgagtgtgcgcaaactctta…
TSTI0064S	519	1	SP	insulin-like growth factor-binding protein 7	x	XP_002156854	4.10331e-06	56	93	53	>TSTI0064S	tatttatgcgataaaaatatcaattaaaattatacagtttaatgtagcagatttatttataatcagacataagctctaccgacatgtgtctctctagaatgctttataatattaactaaatgcgtagataaattacttctaattttcgattttcttctgacaggttcctctggaattgaaattatgtatactagctgtgtgctcatccgctccttccggaggaggaggttttacgcattccagatttcttccacaaataccagaaacattatatattccaccgcacttttctccgatattccgagcgcatactttgcagcagttgcaaccgtatttagtaactccgacttctggacaatcttcttcagtcttatccacgcatttaactccggtacagcg…
TSTI0065S	542	1	CM	cytochrome oxidase subunit i	x	YP_001427343	1.9853e-58	84	181	153	>TSTI0065S	taaatgattataagtatggttttcaggaggatatccttgtaatcattcggaagaagaaggggctctatatccccctcatcttcgacaagaaataaaaccttctcaaataatacaaataaaaataaaagtagcaataatagaaatgtaagaacctattgttgaaacattgtttcaacaagaataaacgtcaggagaatctgaataacgacgaggtatacctcttaagcctaaaaaatgttgtggaaaaaaggttatattaactcctaaaaatataattaaaaaatgtatccttaaagctcgttcatttaaatgaattcctaaaataataggaaatcattctactattcctcctagaatagcaaaaactgcacccatagataacacataatgaaaatgtgc…
TSTI0066S	476	1	MP	vmpa_titse ame: full=antarease	x	P86392	1.40017e-13	55	139	77	>TSTI0066S	ttaaactttataatagagataacatttttaagttcattcgaaatacaagagtacttaataagcagagctcggacaatcttcgtagagacatgaagcctggggtaacgaaaggaagtatttagcgcacgctatagaacatttggaaaattttaacatgttaggtccaatacttgttcccataatatagccttctccgtaacggcaggatttcgctcctggactattaggaatgtctgataccttgaagtcatctccgtcgtgaggaacagcaagcaaatgagctgcttcgtgagctaaggatatggttctttcgttgtaatccgtttcgtctgccatcacgagacttttttcgcacgtgaggcaggccccaccaccgagtgccagaccaacagcttcatt…
TSTI0067S	359	1	NH	No hit	n						>TSTI0067S	taataatttacatcagtttttcccatagatcagatatatgcagcttttttgatggaaaaaataaacatttagaaaacattttaatattacttcacagacttttaaaattaaaaaaacaagttaaattaagatataaagttttacaaaatgattctagatttattctgtgaagtaataagtttctacaattttaataaccgagaatctaaaacaaatgttatctttccaaactcactaaatataatccacaataaaactttagtttatatcttccaacaaaaacaaacttattgataattgtggaaattatggagttaccagacatttttcttttcctaataagactataatcctgaaga
TSTI0068S	606	1	TL	achain tachylectin 5a from tachypleus tridentatus (japanese horseshoe crab)	x	1JC9_A	5.01761e-59	76	169	130	>TSTI0068S	gagaagaggaaattacaaccaacctcaagattatttctataaagattgggaagaatattcaattggattcggtaaattaaacgaagacttttggctcggaaatgataaaatattcgctttgacaaatcaagcaaattattcgttaagaatcgatatgaaggacttggaaggaaataagcgatttgcattttacgataatttctggatcgaaaatgaaagacaacaatacagattgcacgtatccggttttaaaggagatgcaggtgattcctttagtggaatgaatgaaatgaaatttaccacaaaagacagagacaatgatatttggaataaaaattgcgctgaatcatttaaaggtggttggtggtatactaaatgccatggatcgaatttaaatgg…
TSTI0069S	582	1	CE	actin	x	ACG76232	4.20758e-89	100	168	168	>TSTI0069S	gacagtgtgtggaagacgcttgacttgtggagtatttctcgatctgttctattgttcctaaaaatctataatccaacatgtgtgacgacgacgttgctgctcttgttgtagacaatggatccggtatgtgcaaagccggctttgctggagacgatgctcccagagcagtcttcccatctattgttggaaggcctagacatcagggtgttatggtaggtatgggacaaaaagatagttatgttggagatgaagcccaaagtaagagaggtatcttgacgctgaaatatcccatcgaacatggtatcgtaactaactgggatgatatggaaaaaatatggcaccatactttctacaatgaattgcgtgtagcacctgaggaacacccagttcttttaaccg…
TSTI0070S	287	1	CP	peptidase S24 and S26 domain-containing protein [Isosphaera pallida ATCC 43644]	x	ADV63090.1	5.2	38	53	29	>TSTI0070S	tatagggtaattttggatatgccagctcatcactgactcttgtctatttcgttgaaacttactccgctctctcaaactgtctcaatccttttttgctaggattaaaactatctttaatccttccggagctaaactgtactacagtcatctcccagtctggtttgaatcatccctctggatgtaaatacgatattattatctttctccgaagattgctagtcgacaaacgctgcctatcctttgccattgtgtggcagttccgcttcggtagtaaagaacgtcgaaac
TSTI0071S	212	1	CP	translocon-associated gamma	x	XP_002411161	5.85476e-12	91	71	65	>TSTI0071S	gagtgacgtgtctttgaataaaatggcgggcggcaagaagttaaccaaggaaaaaaagttacttcttcaaaatttcagtcgaaatgtttctacaaaatcatcggcgttgttctatgggaatgcatttatagtttcggccattcctatatggttattttggaaaatacatcaaatggatattgtgcagtctgctgccttgtttgctgtcgtca
TSTI0072S	417	1	AM	antimicrobial peptide precursor	x	Q5G8B3	9.5776e-11	89	73	65	>TSTI0072S	gacttttcccggaactatcaaagcagtttatagcttggaaaggcagctaaattcgacttcaggatgcaaataaaacatctcattactctcttcgttctcggcttgatcgtggctgatcagcgctcggccttcttttctttaattccgtcactggaaggtggtttgatttctgcattcgagggcagaaagaaaagagagatctccgcgcaaattgaacattacaaagatcttcagaaacgcgaagacgagttagagaaacttttagatagattgccgatgtattaatttcatgaaattatattgccatttataataataataagactgctgattcgactttaattcctatacttttatttctaaataataaatcataataaaagtaaaaaaaaaaaaaaa…
TSTI0073S	411	1	AP	Tityus costatus clone 7 anionic peptide precursor	n	AY740689.1	2e-82	85	311	265	>TSTI0073S	ttcctacttttttttagaaatttttttttttttttttgggggtttattacactttattttctcccaacagaaaacctttcatcgactctaaaagtgtagaacttcgagtttataaaattttaaaccattcgaaatcttccaaatcttgactgtccctcatgttaccccccatgtctagtaaaactaaatcagcgggttctaagtcctacaagtcatctaaattcaaatcatccaagtcaccttatgcatccaaatcgtcatctatatattttggaaaggcttcggtggtaaagaacctctttttctaattcgctgaccggggggggtaccattaaaaatttggaaaccctttttattctttttagagagcttgactctgggaactcagagaactgacac…
TSTI0074S	608	1	VT	transposase of is10	x	ADX52734	3.33454e-87	100	167	167	>TSTI0074S	tgatgaatcccctaatgattttggtaaaaatcattaagttaaggtggatacacatcttgtcatatgatcaaatggtttcgcgaaaaatcaataatcagacaacaagatgtgcgaactcgatattttacacgactctctttaccaattctgccccgaattacacttaaaacgactcaacagcttaacgttggcttgccacgcattacttgactgtaaaactctcactcttaccgaacttggccgtaacctgccaaccaaagcgagaacaaaacataacatcaaacgaatcgaccgattgttaggtaatcgtcacctccacaaagagcgactcgctgtataccgttggcatgctagctttatctgttcgggcaatacgatgcccattgtacttgttgactg…
TSTI0075S	357	1	AK	sckp2_titse ame: full=peptide ep2 flags: precursor	x	P0C175	1.39857e-21	100	54	54	>TSTI0075S	gacgcattacgaatcgttcctaaattctaatatattccgttttattagcattacatatctagaaagaagacgttataaaagatgaagcttttgtgcggatttcttttaatttttcttgtcttgagtgcgatgatcgcaactttttctgaagtagaagcaacagtaaaatgtggaggttgcaatcgtaaatgttgcgcaggtggttgtcgtagtgggaaatgcataaacggcaagtgccaatgttatggtcgaagcgatctcaatgaagaatttgaaaactaccaatagaatcgaaaatgtatcgtggagtgaaactaatttagaaaaccggtaacttgttagtcatttcaattatac
TSTI0076S	316	1	NH	No hit							>TSTI0076S	tattataaaaaaaacattacaatgtggaatgatagtcaacaattaaaaaaatgcttaatttttggcatttctaaactctttggtacattcaaacgcatctgtcatctcaaaaaattaacaaaacaatagcaacgaatgtaataactttaaatcgttgtatctgcgatttttaaaactatgatatacaaaacagacgagacaggttgaacgttgtatactgataaaacagtggcataaatttaaacacgcatttttctagaaaacataactttttgaataccacggcagtggcgaggacagagcgtccggtaaccgg
TSTI0077S	650	1	UF	hypothetical protein IscW_ISCW022785 [Ixodes scapularis]	x	XP_002413323	1.33758e-10	51	145	75	>TSTI0077S	gagagagagagagatagagagagagagagagagaagtgaacaacgtttcgtcgtttacttggcttcatttcgccaacgaacgcccattgtttcttcaactacttaccaagatcaacttatctttcgtatacgaacgtagtgaagcatcaactgatcgaacgctaaacttaataacgactttgcttaacttaattatcttcttccgcttctcgatttcttaggagatgactccaagtccagctgtaactacaatcagaagagaaagaagaaatgtttggcctcctaaaacatccagtgtaagagaattgcctaaaacaggcttttcaccgacgattgtaagagagtcatctcaaggaaagaaatttatatggccaccacctagtcaaagtatgtattcga…
TSTI0078S	534	1	CT	dna-binding protein	x	XP_002414917	5.22647e-31	67	161	109	>TSTI0078S	ggtagcgatctgttctcgttgtggatgttcgtattaacagaggatataacgtttagacgcgaaaacatgaagtcgcaatcgacagatgtgaaatcgcccaacgaaacaacaaaattcagcagcctacgtaacagtcgccataaagaacgtgacgtgacgcaagaagaaatgcaagtgttattatgcaagcttaaagaactggtacctaatatgcctaagaacaaaaaattatccaaactggagataatacagtacgttatcgactacatcgtcgacttacaaatagcattggagagtcatccgacgtctagatcgactaacgccattgctacaagtccgaatcgtcagccattgggtgtaatatctacaggaactaacgctgtagttaatacgtgtgcg…
TSTI0079S	584	1	CM	sicarius gjb-2008 16s ribosomal rna partial sequence trna-leu complete sequence and nadh dehydrogenase subunit 1 partial cds mitochondrial	n	EU817824	3.00678e-07	78	102	80	>TSTI0079S	agggtaaatagccgacattatcctgacaagagcaaaggaagcataataattaagtcctttaattgaggactggaaatgaaagaattaaataagaatgtggggatttcaataccctagtgacttcggaattctagcctttctaaggaaaaagggccaatctatttctcccatagcctgaaatggaccaaacccaggctttacaccaaataatatcacattgaatttaatgccctatttcggcgcagggccggaaataaacaaaagcccacttataattgattttataaaacctagaaactcccgaaatgagtcaggagacttgagggataacatccttttcaattttatgagaccaatttgaaaccgagaaaggggacctccaggtcggattaaagttac…
TSTI0080S	322	1	NH	No hit							>TSTI0080S	atattgtgaatggattctgtgatggattctgtcatagatattgtggtgttttctgttttttcttactaacattatcggtagctacgaccatctattactgtcaagttgaactattaagtgaccttattctattgtgacagtttttacgaaatacaggttgcacacatttttgtaaaatactgttaggaatacttttgtgtgtgagaaacaaatttttttgaatgttgtacaacacaaacagtgtgctttctgcactgtatcgctagaaatttaataaatttttgtttaattaataaaatttttattaaccgaaaaaaaaaaa
TSTI0081S	413	1	AP	Tityus costatus clone 10 anionic peptide precursor	n	AY740692.1	1e-40	75	315		>TSTI0081S	gaggaaagtcttgtgtctttgctctgagttccagaatcttgctcatctataaagtatattaatggtttaccgaatctgaagatctattgctcctggtcagctcattaatttctgacgttctttactaccgacagcctatggctgcttctttctgatgcacacattacgattgcattagagtggacttgtatgatttgtatttggatgacttgttggacttaaaacaccattgatgtaacttaagtagaaatgcgggctaacttgatggcacactacttatgtagaagatgacgaatagtgaaccatattatctgcttgaaatccttccctttcagaccctatggcatgttttctgttttttgggaattgtgtgtacttaaactcggcttaaattctgta…
TSTI0082S	586	1	CR	thioredoxin-1	x	CAE54169	7.24319e-41	89	109	98	>TSTI0082S	gattgttgcgaaaactaggttgagttgttatcaggtttaagtgtttctcccgatattttgtgataaaaaaaaatatatcgtcgtaatggttcatcacgttgccgatagagccgattatgacgctcggatggaagcagcaggagacagcctggtggttattgacttttttgcgacgtggtgcggaccttgtaagcaaatcgcccccttcatcgagaaattggaccaggaaaacggtggtaaggtgattttcctcaagatagatgtcgacgaaaacgaagagttggcacaggagttccgtgtcgattgtatgcctacttttatttttctgaagaataagaacaaagtagacgttttctccggagcgaatcaagagaagttaagggaattggttgagagaca…
TSTI0083S	616	1	CE	troponin c	x	ADY76981	1.03736e-51	93	150	140	>TSTI0083S	acttcgcactaaacccccggttcttcccggtttcctgattaaaactacatcaaaatgtcggcagaggacctgagtgcagaacaggtagaaatgttgaagaaggccttcgacatgttcgatcgcgagaagaaaggctacatcaatagtgacatggttggcaccattttaagaagtatgggccaaagctttaacgagagagagttaagagaactcatcactgaagtagacgctgatgggagcggtgagatcgaattcgacgaattcttggtgctaacggccaggtttctgctagaagaagatacggctgccatggaacaggaattaagggaagcattcagattatacgacaaagagggcaacggttacattaacgtctccgatctacgacagatcttgcgc…
TSTI0084S	573	1	CR	tfg protein	x	XP_799290	3.21214e-46	88	137	121	>TSTI0084S	gggccttttgtaatgtttggcaacctctgacgtgtaatttggattaggcagatgtttttatgttttatcgtatcgatcgtttaattatttcaatataaaaaaaaatgtctcttggtggatatcatgggagtggaggaggaaacagtgatgatagtggttttcctcagttggatttgagcggaaaacttattattaaagcacagttaggaaatgatattagacggattcctattcataatgaagatattacttatgatgaactagtactaatgatgcaacgtgtatttcatggaaaattatctactaatgatgaagtaactatcaaatataaagatgaagatggtgatcttataacaatatttgataattccgatgtgtcatttgccatccaatgtagta…
TSTI0085S	215	1	NH	No hit							>TSTI0085S	gcatccccggttcctgcattcactcgaggttgtgccaaataggacaggctaccgacgcggttaccaaaaattgttaattgtagcggtgtgttaacagagaaagaaagagttgttcattcgccacagtgtctttgaccctttttttgctatgctgtatttaaaggttttaaaatttaataattgttataataaagtttataaaaattaaaaaaaaa
TSTI0086S	187	1	NH	No hit							>TSTI0086S	gaagaacgaaagagaaaaaaaagaataaacaaagaaaaattcggcacccattgcttacaagtaccactcggaaaggctcgccatataagtgcaaggattcatgtacaaagagaaagaaaaggaatctacactttaaaaagactcgataggacataggaagacagttatattatgtgccatatgatga
TSTI0087S	393	1	AP	tityus costatus clone 8 anionic peptide complete cds	x	AY740690.1	7e-12	69	213		>TSTI0087S	acttctctaacttttttttatactacacgttgctttcttcaaccatcaccactgttacatgaaactcctagattcgctataactcctcctcttcaagatttttgactatccttgaccctctaaacctggactgatccccgtgttgacccgcgtgtcgatttcagcttactcagccggatcgaagcccgacatttcttctcaatccaaatcatccaaatctccccatgcacctgaatcgtaatcaaaaaacccttgagatgcttcggcagtttataacttacataactaatactgctgaccatgatcataagactgctgcatttgaaatccctcctaaatctttatatagagcctgaaactgtttaactcaattcctgacacaagactttgctc
TSTI0088S	392	1	AP	anionic peptide precursor	x	Q5G8B1	19.4576	78	74	58	>TSTI0088S	tactttttttttttttttttattggtttagtaccctttattttcaaaaaacagaaaacgttacatcgactctaaaagtgtagaacttcaagtttataagatttaaaactgttccaaatcttctgaatcgtgaccggccatcatggtagcccagatgtctagtaaaactgaatcaacggggtctaaatccaacaagtcatccaaatcctaatcatcccagtcaactaatgcatcgaaatcgtcatccaaagaggcaagataggcttctgtagtaaagaacgtcgaaactaatacgctgaccaggagccagctgatttcagatttggaaaccattattatactttttagagagcttgatactgtgaactcacagcactgacgcaagactttgct
TSTI0089S	617	1	NH	No hit							>TSTI0089S	aatatacgaactttataaaagaaaaaaaaaaaaattgaagtgaagaatctaatcttatttcagttggaaaactgactacagctcttatgtcctgtctatacaccgagaagatattacctaatgatgtagaaaactagccatgctgctcttccctaagggaagagacattacaaaatatatattttgaaactttctaagaaagaagtacaatatagtaaattcatccatgcaaaaatatataacttatttatttttacattgatcaaagttcacatgatcacatatttttatgacgatgaatcttgatactttctcctttactttagaatcaataaaatttaacttccatgttagtgtaaagattattgatatctactttaacatgtttcccattattta…
TSTI0090S	487	1	CM	fructose-bisphosphate aldolase	x	EFN70147	5.01875e-27	84	90	76	>TSTI0090S	ttggttcacaaggataaatacacaggaacattatttgtagaatataattgcaataaaggatattatttaggacgtggcatgagtatactatttttaaagaaaactttgctcttttaaactgataaaagacaacttataattattttttgatttcaaaacattttccagttaatttaattttcagatatcacgcagatgactaatacatttttttaatattcatgattcttaatgaagaggatctcttcagcagcagctccagacactcctcctgcatatttgccaacggaagcttcaccattagcctttgctctcttcaaaaattcttgttgtcctgcagcaatattctctggttttcccgcccatgctttcaaagcactagcttgaagtgcacgacca…
TSTI0091S	551	1	SP	cg9896-like protein	x	XP_002406260	1.24812e-17	51	186	95	>TSTI0091S	cttgccattggagggaggctgatttgtgtttagccacgttggccgtctatggaaatgtctatgggatattgcccagtactgaagaacaaattaaagtgttttgtcgttatatgaaagaatctcacgaatgtgtcagagattttgctagacaatgcttcactgaagatctatttaataccggttacgtactcgtcgaatcaacacatctcttttatgataagttctgcacgagaggcacaaaaataagtaaagaatggttggcgaaagcgccttgtatggctgcacactttaatttaacgaaaccgtgcattgaatatgctctagcaggaatagaaaatttagaacaaatcagtaacgaaattcgttatcccacgttatgttgtgtttttaataatatca…
TSTI0092S	372	1	UF	Maturase K	x	AAP29371.2	0.79	27	83	42	>TSTI0092S	ctttattttctaagataatatttgatgataattcaaatattgtatttcagttcttgcaagtaaatcttatttgtaattttatattacagttactccaaatactaatgttgataaaacagtagagactgataatgaagacaacaaatcaaattctgtaaataaaaactgttatttaaattaatgcttatatatttatgaaaattcttttttacaggaagttgcttggacaacattttccattaaaaagctaatagaaattagaaaagaaatggatccatcacttcagaaccccaactgtaaaaaaataaaaatatggggtcaaataagtattaaaatgaaaaatgaaggttttgctataggagcggtggagtg
TSTI0093S	413	1	MP	angiotensin converting enzyme	x	XP_798080	0.00649043	63	69	44	>TSTI0093S	atatatgattaatagcataatttattgttgtaattagttcctaacagttaaaatttgtatactataaagcaatttcctacaaatacagcatatttatttcgatatataatttttcttttacatttacatcatttgttgcccattaatcaacacgtggattttcaaaaagcacatttagggcaaacactggcatcgtaactttcccaaccgatatcgtcaaattcgtcctgcttcaggaaccattcgtacaatggttgaaagtattcaatcattggcaaggctttaatctcttcatctccattggcgagtatggatatggcatccataatggtaactggcttttcgagagttagcagttttctgatacgctttccagcttctttagaattgtaaagtgtg…
TSTI0094S	531	1	UF	hypothetical protein [Tityus discrepans]	x	CAY61861	2.81463e-21	75	89	67	>TSTI0094S	ggtctgtttacaggaagggaacgaatatctcacgaaattgtaattatgaaaggaatattctggattatttttccttgtgcaatgtttatgatcgtgaaaagcgaagaaaattctgtgtttgatcgattttgtgattataaggatatacccaagtattacgaatgtttggaaaaatctgtttctgaagaaatttggggtaaatttaacaaatgcgtgaaacaaacagacataccgtcagatccggagaaacaaaagacatttttctgtgacccaacgaatgaaactaaagttacattgttttattactgtttattaacgaactttaatccttctcaactgaataaatttcatgattttaatgagaattgtttgcaggagtaactattgcgcatttatcaa…
TSTI0095S	384	1	NH	No hit							>TSTI0095S	gatttgatattaattttaatatttagggatatattattcctttttaatttaacatatttgtaattaatataaattgagcttaatccccaaattaatattttcagatgattataagatttttgaataaagataaccagttattaaaaaatgcgtaaacattttacttctacaattgaaattatagttcttctgtaatagataattaaatttcttagtagttcatttcttttcgggaaaattaaattaataatttgattgttaaaccctgatacaaaaggtacagtttttctttctttattattataataaaccctctcggttagtagattaataatttttttataaatctgaaataattaagtttattttaatgttctaattgtt
TSTI0096S	529	1	NH	No hit							>TSTI0096S	gagtagcgaaaaatcataacttgtaatacgaaccacttgtatcaccgttaagacaagcttttttaggtgcttatttaaaaaagataaacgccatgagagccgcatccgtcttatccatatttattttgttttacttagtggaagttaaccgtggcagaatatttgtacgtaggtggcaatcaagtttcgtgcagcacttacgtcaggagattaagatacaaagacaaaaaatgcgagaaaatgtgcaaaaaaattggagctgatcacggagagtgtgctcattacttttgcttttgctttagaaacgatataccgtccatgttcgatccgcctttggagtaatcgcaagattctttcctgtttgaaatgatgaaaatgtttattttattgaaatacagt…
TSTI0097S	480	1	UF	hypothetical protein mru_1666 [Methanobrevibacter ruminantium	x	ADC47516.1	0.45	26	68	36	>TSTI0097S	ttttttattacatcacatctttacaagtaaaaatgaaactgaaactatacaataacacacactagtgttaaaaaaaatataattcaaattaaaaatatcaacaaacacaaatgaaatatatattttttaatattcataaacaaaaaattatagtaatcaacaaaaaaatttagaaaatattattataaattttgttataaaaataaaacaagcattatatttttataattttaattgttataaatatatcacacctatcctatgtttactttatttgaagtttattaatattacccataaaaattttgactgttcccgttatcagtacgacaaatggcataatcctgaggattaggcttagtaaaaccagttcttgagcaacccttctagacatcttgc…
TSTI0098S	346	1	CM	oxidoreductase, putative [Roseobacter litoralis Och 149]	x	EDQ16435.1	0.032	62	29	23	>TSTI0098S	gacaggtttgtatttagtgcgtacaaaatatcatatactcttagggatgctctaaaattttagtaagaattttatgcgtgccttgagataaaaaagatagtttaatataaagataattattacaagcctgtattgctaatagattattagtcattgtttaaaactgttcggaattgctgtatttttataacatcagctaatctctgcagtaaaaataatgttcttcaattaagcgttacgcagttaagaagagaaaagccgaattattatggatgttagcgaaggaactgcgatagttacgggcggtgcacagggaataggtaaagccatttgcgaagccttactg
TSTI0099S	322	1	AK	hypothetical protein [Tityus discrepans]	x	CAY61884	0.000120291	69	55	38	>TSTI0099S	gaagtactcttcgaaattaaagttagataaaccattattgaaagtcactaacccacaagcaaccatatactcgttgaaagcaacatgcactcgtccgttttcattttaattctcttctctctggcagtaatcaaccctatattcttcgatatgaaagcagaagctgggtgtatgaaagaatattgtgcagggcagtgcacagggaaagttagtcaagactattgtcttaagcattgcaaatgcattccaagattcatatgaagaaagttgactgtaaatgaattactaagtgaaaagaaaagtttaatggcttanaatattc
TSTI0100S	372	1	CT	nucleosome-binding protein	x	XP_001739697	0.0415595	41	122	51	>TSTI0100S	tattttctaaatgttcattatctcttacagaagaattattaaaactatctgaattaagcatccttttctttagaatgccagattttggtttaattaatggttttttatcacattcatttggtttattggttatcctttctattctttgcccttcagtttttaaatttgtagactgtgctgtagattgagaaggaacaaatgccaaagaatcttcattattatttgatgaatgaacagaataataagtttctgtaacagtttggtgcgatggaattattgtttcatttacaaaagaacttgtattttctgaattgctaggtacattctcagcttgagatccctctttgttttcctgcattccttgaagaactt
TSTI0101S	276	1	NH	No hit	x						>TSTI0101S	gggccgtttggcaaagatagcagtcgtcaagggccgtttggcaaagatagcaactttccgtttggcaccatgacatataaatagttattgctgatttataattaaaaatagacaaacaaataaaaactctaatcatttaatcttacttatcaataatgaaattacgagtttttaacttttgttgttctgtgtaatatttcaatgtttataataattacaattatttaaaacttctttccgtgattcacgataataaataaaaacaggagagcattt
TSTI0102S	512	1	CT	translation initiation factor 5a	x	ACH48198	1.24944e-65	95	149	143	>TSTI0102S	acattacggccatttgaataggcttaaatcacgtttttgtagacattcttaacataaatcaaaaatggaagaagctgatgattacactgcagctaatgctggtgcttcagcaacttatccagtccagtgttcttctctgcgcaaaaatggttatgttatgttaaagaatcgcccctgcaagatcatggaaatgagtacctctaaaactggcaagcatggacatgcaaaggttcatcttgttggaatagatatcttcacagctaaaaaatatgaagatttgtacccatccactcataacatagatgtacccaatgttaatcgtagtgattttcagctgattgatattagcgatgatggttatgtttcacttatgaatgacaaaggagatacacgtgatga…
TSTI0103S	460	1	UF	hypothetical protein IscW_ISCW015113 [Ixodes scapularis]	x	XP_002416512	0.0933075	74	47	35	>TSTI0103S	gggagatatcctagaaaagcctacgagtggacgacatgcccggatactggagacgacccctttgtctgatgtacgaccacaactaccgttacggcaccggactttactccggcgcactgaacgacgttgagagaaagtaccgacaggccctgtttcgcgcccacctggactccaaccgtccttactacggttcgtacgactcctacatgtctccctcccgactgtactggcccacttcgaccagcatcaggcgaggaccaactaaaaagacgtattattactacgatatgccctactattccttccactacccctcgtattattcgtcctatttgtctccctactcttactcctatcgaccctacaagtattacagcccctcgtcttactactatctca…
TSTI0104S	503	1	CM	cytochrome b5	x	XP_002413177	1.85935e-34	81	118	96	>TSTI0104S	gacacaggaagttttaatcggtacgacttgtatctatcaggttttctgttacaaggacgagtgaacgatgtcgtctgaaaaatcagaaacgcaggaaaaacttaaaacttacacattagaagacgtagcgaaacataatgacaaaaattcaacttggctgcttattcataacaaagtatacgaagttaccaaatttttagaagagcatccaggaggagaagaggttttattagaacaagcaggaaaaaatgctaccgaagcttttgaagatgttggtcattccacagatgcaagagaacttatgaaacaatatatgattggagaactatgcgaggaagataagaaaataactggtgatatggaggaaaaaatccattggccttcaagttcggaagagga…
TSTI0105S	338	1	MP	Antarease	x	spP86392.1VMPA_TITSE	0.054	0.58	26	21	>TSTI0105S	catgataaattttctgaatgttctaagatctgcgctaaatatctgttatcgttgcccaaagctaactgtgtgtatgaacaatgcaaaacagatgattaaacatgcttcaagatgcaattacagtcgccattacagtcaagtatttatggatagaatttcaagtgaaatacgtaaatttgtaaccttttaaactgacaaattcggatgttatattcattaaattgttgtagcaactgtcatgttagattattttataaatgtaaaacctctatcaaatgaatatttaaagacatgtgtctaatgtttatttaataaaatattcggatatcagcagaagt
TSTI0106S	586	1	CE	muscular protein	x	ADY39534	6.71681e-71	90	166	150	>TSTI0106S	agttagcgaaaggatattctcatctgcaaggtatttcggacatggccaaccgaggtccgtcgtacggtctcagcgcccaagtggctaacaagattgcgggcaaaagagaccccgaattagaagcggaagtattggaatgggtatttataaatttgggtgaaaaaataccgaaaggtgcctacgaagaaatcctgagagacggaaccgttctttgcagattaatgaataaacttatgcccggatgcatacccaagtataacacttccggcgggcagttcaaactgatggaaaatatcaacaaatttcaagaaatggccaagaagtacggtgtggcagagatcgatgtcttccaaacagtcgatttgtgggaaaggagaaacattcctcaagttacgcaat…
TSTI0107S	551	1	UF	hypothetical protein [Tityus discrepans]	x	CAY61861	5.7843e-24	76	89	68	>TSTI0107S	gacgccaacagttgtcacgtctgtttacaggaagggaacgaatatatcacgaaattgtaattatgaaaggaatattctggattatttttccttgtgcaatgtttatgatcgtgaaaagcgaagaaaattctgtgtttgatcgattttgtgattataaggatatacccaagtattacgaatgtttggaaaaatctgtttctgaagaaatttggggtaaatttaacaaatgcttgaaagaaacagacataccgtcagatccagagacacaaaagaaatttttctgtgacccaacgaatgaatctaaagttacttggttttattactgtttattagaggagtttagtccttcggaaatgaataaatttcatgactctaatgagaattgtttgcaggagtagc…
TSTI0108S	449	1	CM	mitochondrial hydrogen-transporting atp synthase coupling factor f	x	ACJ64319	9.40791e-34	73	107	79	>TSTI0108S	gaagctgcgaagagaaagcaaaaatgggctttggcgattatcctgccgaatataatcgcagcgtacacggtccatacgatcctgcacgttattatggaaaacctgatacaccatttggagaagtgaaattgggagaattgggagcatggatttcacgtagaaaaaaaaatccttctacattcatgggacttttcagtcgtgctttttggcgatggcaacataaatacattcacccaagacgtggtggtgtggctccaatcgttcaagcactctctggcatgatgctcctatttttctttttaaattatgacaaagcacatgctcatagacagaggaaatatcactggtaaagtagattgaaacttacagtagaaaatcaatttaagatgaaaagattgt…
TSTI0109S	308	1	AK	sckp2_titse ame: full=peptide ep2 flags: precursor	x	P0C175	0.000118275	73	65	48	>TSTI0109S	ggtaaattttcccttgtataacactacgtatccaaaaagaagagtttataaagtatgaagatttcgtgtggatttcttttactcttggttgttttgagtgtattgatggcaactttttctgaagtagaagcgggatgtcgacaatgcggaggtggctgtaataaacatggaaaatgcataaatggcaaatgcagatgtcatggacgaagcgatttcaaagaagaatacggaaaataccaataaaatcaaaaatgtatgatagactaaaacaaatgtactaacaataaaatattttgaaacgcanaaaa
TSTI0110S	323	1	NH	No hit							>TSTI0110S	atactcatatgcaaatatatgtgacaaacaggcttttgtgtagaatagatgttattttaatgtatatttagattaattaatgattaatgtaatatttagattaatgagtactttcaacctaattatctcattaaattgaagatttattgtattaaaaactaactaattaaattaatgttatgtaaattttcaggcagccattgttcgtaatcagaaagatgtcaaactatggttagagcacatagatttttgtaaaactatggtaaatatttgttttttctcataatattaaaataaattagtattttattttataaaaaaaa
TSTI0111S	337	1	NH	No hit							>TSTI0111S	gattaatcacaagaatagacaattgaaattggacagacatgaaaggacttttattggtttttatcttcctaattatcgatattctttctcaatatcaaggttgggctgaagaagaaagatggttaaataaagttaatgaagaagtggaaagaggagaaagtcaaatgcatgataaatggggtagaaaatcggaacggaatatgaagcctctagactcaaaaagaataatagaaaaatggggctcggaataaaaattttttcattcttttttttacattcgaatagattagacctataatcgatagttacattaaatatttcaatttgctttagtccn
TSTI0112S	590	1	NH	No hit							>TSTI0112S	aagggatattgatataatgagaactcaaaaagataaagaacttgaagagtacagaagagaattacaaaagaaaagaaaaaatcatgatacattaagttattagtaaaaagacaagaaatatttctttcctcttaattatcattatatatgattataaattttgttaaatattgcaatttgtagaatttttatttacacaaaactgaaaatttgaataattttgtatacttatatcaaaaattgaacactaatttataatttaaataaaacactttgcaaattctgttctaaataagaataaactagctaaaagtttcagaattttttattattaattttgttattaacatatctgcaatggaaattatcagatcagtatttaatattttaaattaccta…
TSTI0113S	389	1	AK	Cysteine-rich peptide clone 2	x	AAW72454.1	1e-08	77	30	27	>TSTI0113S	gacctacttgacgactagaaaagtgtagaacttcagttaattcgatctataaagtggtaacagcatgcaattctctggtgttgttttaattcttatctccatgactctggtcaattttgttttcttcgaaaccaaaattgaagctggcaaatttcggtaaatgcaaacctagtatttgtgctaagacttgccaaaaagaaaaggagaaaacggaatggtgatattgccaggaaaactagagtgtgctatgctcctgaatgaggaaatacaaactgaaagtcagcagtaaaatgaaacacaggctttaaaaaataaaattttgtcattgtttgctgttcccaaaaaaaaaaaataaaaaatgttgtggaaaaaaaactcaaaaaaaggaa
TSTI0114S	398	1	NH	No hit							>TSTI0114S	tatattttatagatttgatattaattttaatatttaggggaatattattcctttttaatttaacatatttgtaattaatataaattgagcttatccccaatttaattatttcagtccattataagatttttaagtaaagataaccagttattaaaaaatgcgtaaacattttacttctacaattgaaattatagttcttctgtaatagataattaaatttcttaatagttcatttcttttcgggaaaattaaattaataatttgattggtaaaccctgatacaaaagggacagtttttctttccttaataataaaaaaaaccctctcggttagtagattaataatttttttataatactgaaataattatatttattttaatggtccaaatggttgga
TSTI0115S	567	1	NH	No hit							>TSTI0115S	tatgtgcatattttaaagctaattcatttttatttgttatttaaaaattactttcaaatccaccttccttttcattttaaataaaaatttcgtattattttaaaaaattggaacccattctgaatcttcttatgagctgaaccttgacctgaagtttaaaataaaatatttatcaattattaatttaaaatataattactacggcgatatacaaactataggaagataagattttcgtgtagtatcgattatggaacaggttcccctgattagattaaaataccgcccaattttttgagtttcgagatatctagtactactcaatttttggaatgtaaatagtagggtatctaatcctagtttcttatttaaatttaaggatcgagagggaaaggaaat…
TSTI0116S	604	1	CP	gtp-binding protein sar1b	x	DAA34578	8.68998e-72	93	161	150	>TSTI0116S	gatgttgtcgaggtcctgctgaaagggaaggttttgattttttcccctcaacgaattggattgtgccaactcgatttttcatgtaattttcatttaaagatcattcattaaattgtaaaaatgtttctagtagattggatgacaggtttcctgaatctctttggcttgtggaagaaaagtggaaaattactgtttttagggctagataatgctggaaaaactacacttctacatatgctcaaggatgacagaatggcccaacatgtcccaacattacatccaacttctgaagaattatcgataggaaatatgcagtttaccacatttgatctcggaggccatcatcaagccagaagagtctggaaggattatttcccagctgtagatgctattgttttt…
TSTI0117S	447	1	NH	No hit							>TSTI0117S	gtacctgcaattatcccgttaatatacatatgcttgtctcagtattataaccatgttagtattacttcctaacccgagagtggtgtattatcctcatatggatcgataaactgtaccttgtgcctcagggtttacacttcctacttgtaaatttgagtttccccaagagatatgacctgctacaaaatttcattctctattacagagcactattatttcccttgttcaagtaaagactgtttgactcatttttgtgagatctggcttgatctttcacttcaacttcttatactcgcctgaaataattacattgcggataagcgccttttatattaactaccaatgtgttgtattgcacctgcctagtattactcctaaatattagaattcatagcttct…
TSTI0118S	607	1	TL	carcinolectin 5a isoform	x	AAY24512	1.37597e-32	62	164	102	>TSTI0118S	ctctcatttcatactgcacttatctgttagtgaaagatgcagccttcatttttctgcattgttttattccttatttcttcttatcgctacgccgtacctcaaaatatctccaatgttcgtgaaaaacttaaacaaattgacaaccttattcatcagcttttagatgaatatcccgagaagaattcctccgaatattatctcaaaacacctatcgattgtacggattatcataagaatggcattaatcaatccggaatttatgaaatttggcctcttggcagaacgaaggaaccatttagttttcctgtgttttgcgatatggaaaccgatggtggaggatggacggtatttcatagaagaggaaatttcaataacccgggggattatttctacagaaat…
TSTI0119S	411	1	NH	No hit							>TSTI0119S	aatcggttttaatatggcattacttctgacgaatcagtttacaaagtagtctttgccattattcgaacgcaaccaagatctataaattgttttcgtgtaggtttaaatgtgtgtacaaccaattttaagatattgcttcaatttcttaaattaagcagtgtgacaacgttcgacggaaacaatttactagattcaatcgtctttgaaaatctttgtacatcatgggtccacgttacatttctagtaattctgatattaagactaagattatcatgggccattattacgaaactctcaatatcagtttattagttaatgttaacatgttattttatgtatatttttttattagacgcttaatttaaaaatctgaattaaaattttagtaacagtattacn…
TSTI0120S	393	1	AP	tityus costatus clone 9 anionic peptide complete cds	n	AY740691.1	8e-81	83	310	257	>TSTI0120S	gagcttagtcttgtgtctctgctctgatttcaccgtgtcaagctctctaaaatgtataacaaggaggttccaaatctctcaccgtattgctcccgttcaccgcatgattttcgacgatctttactaccccatccttatcctgcatccttccatgactatgtggatgcgatatcatgcacttggaggatttggatttagatgaattgctgcacttataacccgctgatttaattttactaaacatgtgggctaacttgatggacagtcaatatttcgaagatttcaaatattttaaaatcttataagcctgaaattctacacttttaaaggctatgtcaagttttctgcttatagaaaattttctgtaataaaacttataaaaaaaataaaaaa
TSTI0121S	203	1	NH	No hit							>TSTI0121S	taatgtaatttatcgaataatttaaaatcataattaattaagtttaaagtcctataatttcacgaattagtaaatttaaagaaaatttgtctgggtgaaatttggagtaatgtcgacaaagattttggttatacatttggaactgtatttatgaatctgtaatagcgatatttcgaataaaattattagaaattgttattgat
TSTI0122S	463	1	AK	kax45_titco ame: full=potassium channel toxin alpha-ktx flags: precursor	x	Q5G8B6	5.98846e-12	79	59	47	>TSTI0122S	aaggtgaaacagtgatttgccgaaaaaatgaaagctttctacggtatactgataatatttcttttaatttcgatgttcgatttgagccaggaagtttttataaatgcaacctgtacattaacgtctcagtgtaggccgaagtgtttagaagcaataggacggcctaacagcaaatgtataaaccgtaaatgcaaatgctatccatgaggttgccgtgaaagattatcaaatcattgtggactgtttacgaggaaatgtattaataatttactactaataataataataatgtaaatttaagaatatactagtagtactgcataactatgatatagtataggcctatttttatatcaaagttttgataataacttaatgatttaaaattataataatgta…
TSTI0123S	609	1	CM	nadh dehydrogenase subunit 5	x	YP_214895	0.000160795	83	106	89	>TSTI0123S	atgataaattttaaactgtgaagaaaaatcttaataattacaagaatcttttcttttattcttagtaataaaataattcaagataatctttctatcattttttcattttcattttcttccctctcatcaactaatttagaaataattatcattttagatttcatttcattaattttcatctcaacagtcttattaatttcaagaatagtaatttgatactctatagaatatataaaaagagactctagtcctaatcgtttccttattctagttcttttatttattttttctatattaatacttattttaagtcccaacttaataagaattctattaggatgagatggtttaggattagtttcttattgcttagtaatttattatcaaaatccacgatct…
TSTI0124S	575	1	OF	adp atp translocase	x	AAL02100	2.60948e-72	95	175	167	>TSTI0124S	gacagttgaactttgtggaaggtaccgcacacaccgaattaaataaaaatgccgatcgatgcagtttccttcttaaaagatttcatcgctggaggtattgctgcggctatatccaaaactacagtagcccccattgaaagagtgaaattattgcttcaagtccaacatgcttccaaacaaatatcaccggataaacattataaaggtctggtcgattgttttgtccgaattcccaaagagcaaggctttataagttactggagaggaaatttggccaatgtcatcagatattttcccacccaagctctcaattttgctttcaaagataagtacaagcaagtttttctgggtggagtagataagagaacccagttctggcgctacttcttaggaaacttg…
TSTI0125S	287	1	NH	No hit							>TSTI0125S	ttaattaatgtattattgataacgtcttttaagtgcttctaaagttaaaacacactaaatgaacgcctgataattaaattatatattaataaatcgttaaatgaagtaattttcaatttacaaaattaacaaaacttttattaaattattattaaaactcttcatctatctcacacctatcgaaccatttttagattataaattaccttcttcacttgttgataacggctataaaattccttaaatttgttcatttccagtttattctcatcgagttaatgttatta
TSTI0126S	214	1	NH	No hit							>TSTI0126S	agataatgtccaagaaacaacttgaagaaaaaattattagcgtaccaggtttcctttaataaccgaatactaagaagttttatgtggtttgtatctgtaaacgcgagcggaacgtccgataagagacaaaattacaataataacattttatatcagtttttcaactctttgcctcgtcactcctcctctcatgcaaataaaattttattttatg
TSTI0127S	743	1	RN	gene for 18s ribosomal rna	n	X77908	0.0	94	741	699	>TSTI0127S	acccaagacactcggcaaagagcatcaaaggaatccggccaaacgtccagtcctcatagtaaccaccgggcggtggaccacgagtctgaatctgagatccaactacgagctttttaaccacaacaactttaatatacgctattggagctggaattaccgcggctgctggcaccagacttgccctccaatggatactcgttaaagggtttagattgtacccattccaattacggggcctcaatagagtcccgtattgttatttttcgtcactacctccccgtgccgggagtgggtaatttgcgcgcctgctgccttccttggatgtggtagccgtttctcaggctccctctccggaatcgaaccctgattccccgttacccgtaacgaccatggtaggcg…
TSTI0128S	379	1	SP	insulin-like growth factor binding protein 7	x	CAY61895	7.22735e-18	69	93	65	>TSTI0128S	aactttaaatattttgctgtgaatttaacaaaaagctgaggatgaataaagttttcttgtgcgttttcttatgcgccggaatacttctatgtgtgaatgcaactaaatgtcctacatgccaaaacgatacatgcagtaataagaaaataaaagattgtcctgctggcaccgttactgatagttgcggttgctgtattgtctgtgcaaaggttttaaatcagcgttgtggtggataccaaagtagatttggaaaatgtgccaaaggactcggctgcaaagtaaccgacccatcagataattctggcatctgtcaaaaagtttaattgtgacaaattataattaacttactaaataaatttcgaacttatgagcaaaaaaa
TSTI0129S	475	1	CE	beta-actin	x	AEB54623	2.62839e-28	98	71	70	>TSTI0129S	attatttcacttagaatacaaaaagaaaaacataaatacacgtcatacaagacggccccgtcacagctgaattcacttgaaaagctcctcttgaaaatttctttaaatgtgaaaaaggaacatccgcagggccaccctaagtaattaggacacatctgggttgcatttttttttcacgtggaataaagagcactgccgactgaacaatctcagttgttagttctttctttaactaccgaacttggcagtttttaaatttaaaagcatttacggtgaacgatgctaggaccagattcatcgtactcttgtttagaaatccacatctgttgaaaggttgacagaaatgccaagatggagcctccgatccatacagaatatttcctttcgggtggagctatg…
TSTI0130S	409	1	AM	antimicrobial peptide precursor	x	Q5G8B3	2.55104e-15	84	72	61	>TSTI0130S	gacttttcccggaactatcttagcgttttataccttgtaaaggcagctaaattcaacttcacgacgcaaataaaacatcacattactctcttctttctagtcttgatcgttgctgatctgtgctcggccttctgttctttaagtccgtccctggtacgtggttagatttctgcattcaaggtcagaaggaaaagagagatctccgcgcagattgagcagcaccaaaatcttcagaagcgcgaacccgagttacagaaacttttatatagattgccgatgtattaatttcattaaattacattgccatttataataataaaaggacagctgattcgactttaattcctatacttttatttcgaaataacacaagatagtacacttaaatttgacccccat…
TSTI0131S	641	1	CM	arginine kinase	x	ACB21927	5.56642e-30	84	93	79	>TSTI0131S	gctcctcttgtttcttttgatttcactatttttgttccctagcatttttgaactatttcccataatgcctgtggatgctggtgttcttgatcaattgtaaccgttttttaagcttcattatgccatctaattgtttatcattgtatgtatacttatgaccttgacgtatcatcaaatcatttcgagctacactggaaanaatgcttctcgaccatgagaatcgggatgaccgacatcattttggtatgcttaatccaagtacaggatgtgcttagcaattctgtgacagatgagtcagtcttgtcgatatactgactctccatgatcgccgaaatcacgacgttcttattcggcaccacatttatggactcttgtcatcgaaccttatcacagtggttt…
TSTI0132S	564	1	CT	60s ribosomal protein l11	x	XP_002409414	3.57138e-79	92	176	162	>TSTI0132S	acttctgttgaaaccatttcatagcttcttctttgcccaatctatggccaaaacctatgcgtcctttcttatgtcttctatgggcaacattgaaacctggccgaccaagaactacgtaaaaatctaaaccgtagataccaatgctgggatcatattttattccaagatcaatgtgttcttgaattccaaaaccaaaatttccagtgtctgaaaagttatctttcctcaaatcatattctcgaacttttagtcctttctcaaaaatttcttcagctttaggacctctgacagtacaatgcacagctattttttcattacaacgaattccaaaagatctgacagtgtaacaagctttgctgaaaacgggctgttggcctgaaagctgttccaacacctttg…
TSTI0133S	609	1	NH	No hit							>TSTI0133S	aatcacgaacggggggatatacgcgcgcggctctttccacactttcccttattttctccaccttacctttttcctaaaggacatctatgtaaagtttatcgcatgttagcaccagtgggatatcgtgttgcagattatgtgacagttattcatgttggcatggcgttcgtaacgccattaaagccacggaagtggtcgcatagtcttataagtctcgtcgagtcatgtataaggtcctttcccttagcccatctgtgcttagttacaggggtagctcggggtcggttatattaaaaaatatgtaccctaatagatatcctaatatttcgttacaagcacgacccattgctcaatgttattaaaaataagagttcctttttttattatgtatgcacgtaa…
TSTI0134S	520	1	MP	vmpa_titse ame: full=antarease	x	P86392	6.10322e-18	55	131	73	>TSTI0134S	tttattgaattttaaaactgaatacaatatttagataacacgctttcaaacaataaatcacatcaaattctttccgaaattatgaaaaataattggcaacgaaaacctataatactgtgtccttacacttttcaataagacaatgcgcatttttttggcccaagaaatatttaatattttcgacagaacacgtagaaaacttttctttattctctccaatactgtctcccataataaagccatcactcgcgacacatttcgtacttccaggacttccgggaagactaaagtaatccctttctccgtcatgaggacttccaagtaaatgagccgattcgtgagccaatgtaacagctgtctcgcgcttatcgtcatcgcattttacaactgcaagtttag…
TSTI0135S	755	1	RN	gene for 18s ribosomal rna	n	embX77908.1	0.0	92	743	686	>TSTI0135S	caaagtaaacgtgccgggcacccagtaccctcggcaaagagcatcaaaggaatccggccaaacgtccagtcctcatagtaaccaccgggcggtggaccacgaatctgaatctgaaatccaactacgagctttttaaccacaacaactttaatattcgctattggagctggaattaccgcggctgctggcaccagacttgccctccaatggatactggttaaagggtttagattgtaccctttccaattacggggcctcaatacagtcccgaattgttatttttcgtcactacctccccgtgccgggagtgggtaatttgcacgcctgctgccttccttggatgtggtagccgtttctcaggctccctctccggaatcgaaccctgattccccgttaccc…
TSTI0136S	466	1	SP	hypothetical secreted protein	x	ADY39531	0.807661	48	87	42	>TSTI0136S	attatactcagatttgcatgttaaagtctgtttaatcatttcatacatatttatttgacactgaatagatcaccatgattttcttcgtcgcattctaaatctccgtaacagcaatccggatattttccagctttgattttaaacacacaaatttttccatccttcaccaccgttgctgtaccgcatcccgctatattgatatagctctgatcttccttaagaattccttccaccactggtgagacaccattgcattcccatgattcgcagtgtttttttgtcgaagtacttttctccgggattatataattgtccattaatcttgcactttccatcaaccataggaacgacacccttagctgtgtaaccattaacttccaccaccacacacgccaaaga…
TSTI0137S	618	1	CM	acyl- 6	x	XP_001351333	0.0566823	60	64	39	>TSTI0137S	gtgatgaacaaattgataatttgaaagatgaaattaaagattcagtacagattgaaacagttttgctttcaaaagaagctgagagtaaacccaagaaaagagtcgtttcccctcccagaccccctccaccaaaattcaatgaagtagctcaaacagtagaaacaaaaaaaagtgaaactaaatctgaatatgctaatccttttgaggaggatattaaatcagagctggacaatgttatggaagctgaaactacatcagaatgtgtggatataaaagaaaccaaaatcaaatcagaaagtattagtgaggatgtaagtgaggtaaaagaaacatttccaactaagaaaatatatacttttccaagaaaatatccacctccaattccagttaagccatttg…
TSTI0138S	422	1	AM	tityus costatus clone 6 antimicrobial peptide complete cds	n	AY740688.1	2e-20	70	303	211	>TSTI0138S	ggtacttttcctcagaactatcaaagcaatatatattcttgcaaaggtagctaaattctacttcacgatgcaactaaaacggctcattactctcttcggtctcgtcatgagcgttgctgatcatcagggcggccctctctacttaaatacctgcgctgcccggagagatgagatctgctatcaaggtcagatagaaaagacaagatcacctctcatatcgattggtacagtgatctgcatacgcgcttttccaaatcaggctatcttttctacagattgtcgaagtcttcagttccatagattttgctggacaagctcagattatattaactgctgatatgtacttttattcctagacttttttttcctagtaattagaattattagcccatctataaa…
TSTI0139S	449	1	NH	No hit							>TSTI0139S	cgattataacattaaaatagatattattatttcaggattatcaaaaaattattactctactaacctagagggtttattatcataataaagaaagaaaaaccgttccttttgtatcacgggttaacagatcgattcattaagttaattttcccgaaaagaaatgaactactaacaaatttaattatctattacggaacaactatactttcagttgtagaaataaaatgtgtacaccttttttaatagctggttcatcgtttactgaaaaagctcatactcgactgaaataattaacttggagataagctcaatttataataattccacatatgttagaattaaaaaggaataatattaccctaaatataaaaattaatatcaaatctattgaatatatta…
TSTI0140S	476	1	AK	kax45_titco ame: full=potassium channel toxin alpha-ktx flags: precursor	x	Q5G8B6	4.06444e-21	96	59	57	>TSTI0140S	gagagaaaggtgaaacagtgctgagaaacatgaaagctttctacggtattctgataatatttattttaatttcgatgctcgatttgagccagcaagtttttataaatgcaaaatgtagaggatcgtctgaatgtttgccgaagtgtaaagaagcgataggaaaggctgccggcaaatgtatgaacggtaaatgcaaatgctatccataagattgccgtgaaagattatcaaatcattgtgaactgtttatgaaaaaacgtgttgataatttactgctaataatattataatgaaaatttaagaacagagtataactgtatgacgtatgttttaattaagatgttttgaaataagatattggtttaaaattttgataatgtaaaatttctatattatttt…
TSTI0141S	480	1	CM	cytochrome b	x	YP_001936222	1.51295e-60	86	159	138	>TSTI0141S	cgatgtctgtacgaaggaaacatcctcttttaaaattaattaacatatctttagttgatttacctactcctagaaatgtttcatatttagggaattttgggtctcttttgggtatgtgtttaggtcttcaaattgtcactggtcttttcttgacttttcattatgttgctgatgtaagattagccttttctagaatttctcatatttgtcgagatgtaaattggggttgatttttgcgttatatccatttaaatggagctagtgttttttttatttgtttatattttcacattggtcgtggtttatattttggttcttttaagcttcactatacttgaattagtggggcttcaattttcttattaactatgattactgcttttttggggtatgttttac…
TSTI0142S	330	1	CE	myosin heavy muscle	x	EFA08290	1.53551e-44	94	109	103	>TSTI0142S	ttagcaaagtaagcaagtactttcttcgtgttttctgttttaccggctccagattcaccggtaatcaacatggactggttctcacggtttgtcaacatgttgttgtaagcaccatcagcaatagcgaagagatgaggtggtacttctgtacgcctcctacccttgtaaatttgaacagcacggttagtgtaaataggaaatctcttgtaagggttgatagcgacgcaaaataagccagaataagtgtaaataagctgggcaacatatcgttctcttaaattgtgtaatacactggcgtcgttcagatatgtcaagttggacatatcttcg
TSTI0143S	218	1	VT	iso-is10r orf	x	EGB37538	4.14858e-26	100	67	67	>TSTI0143S	tgagagatcccctcataatttccccaaagcgtaaccatgtgtgaataaattttgagctagtagggttgcagccacgagtaagtcttcccttgttattgtgtagccagaatgccgcaaaacttccatgcctaagcgaactgttgagagtacgtttcgatttctgactgtgttagcctggaagtgcttgtcccaaccttgtttctgagcatgaacgcccg
TSTI0144S	311	1	CM	mitochondrial inner membrane protease atp23-like protein	x	XP_002400688	5.54287e-29	86	61	53	>TSTI0144S	gagagtgcaaggagcaatgagtcatgagttactgcacatgtttgattattgtagagctaatcttgatttgaaaaatttggatcatttagcttgtactgaaatacgagcctccaacttatttcattgttcatttcttggtgcggtagttgatggtgtagcttctccaattaatatagcaaaacgtcatgcttacgtgatgtaacactcgaagaagcaagtaaagctgtggaacgtgtcttttccaaatgttacaatgacttagaacctgttggtagaagaataagacgcaattctcttgatatggaaagagc
TSTI0145S	346	1	AK	cyspe_titco ame: full=cysteine-rich peptide clone 2 flags: precursor	x	Q5G8B7	5.59848e-10	84	53	45	>TSTI0145S	gacctacttgacgactagaaaagtgtacaacttcagttaattcgatctataaagtggtaacagcatgcaattctctggtgttgttttaattcttatctccatgactctggtcaattttgttttcttcgaaaccaaagttgaagctggcaaatttggtaaatgcaaacctagtatttgtgctaagacttgccaaaaagaaaagggaaaaggaatgggatattgccacgaaaacacgagtcgtgtcatgcctccgcaatcgggaaatacaaactgaaagtcagcagtaaaatgaaacacaggctttaaaaaataaaattttgtcattgtttgctgttcnnaanaaaaa
TSTI0146S	177	1	AM	antimicrobial peptide precursor	x	Q5G8B3	6.24713e-06	100	36	36	>TSTI0146S	nacttttcccgggactatcaagcattttatagcttggnaaaggcagctaaattcaacttcagggagcaaataaaacatctcattactctcttctttctcgtcttgatcgttgctgatcagtgctcggccttcttttctttaattccgtcactggtaggtggtttgatttctgcattc
TSTI0147S	236	1	SP	hypothetical secreted protein [Hottentotta judaicus]	x	ADY39613.1	0.79	29	62	29	>TSTI0147S	ggaaataaataaaataattcctattgaactgcgacctgagaaaaggactcgcggacaaatatcatgaaagccttgataatttttatctgttgtttcgctcttttacaggctcaaaatacgcaagacgtttacaagaactactgtgctttgaaaagacacgaagtggtgcgattttgtttgattgaaaacagagcaacaaacatacttgatatctaccgtatttgcgtaaacagagc
TSTI0148S	298	1	NH	No hit							>TSTI0148S	taacacaagatattataaactaggacaaattcatcaaccagcagctgtaccttggcactgatttaggacttacttttcgatttttaattgcaattattaaacttttgttttctttataaaaagttttattttgcataaatcacattttcaagcatataagtttttatgcattaatatcaaatttcttgtaatttcttaatattaagagaatttgtcactaccaaataaacaactaataaaaagaaaacatatcaattcttttgttacagaaacaataaaggattgcactattttaatt
TSTI0149S	306	1	NH	No hit							>TSTI0149S	cagtaacacactaaacttgaactagtttccagctgctgtatcgagcgttaaaattggagaacagacttatcgacactgaaaatggacatttcgttattattattctgcattattatggctgctatattcacaatcacacctccaatctgctggaagaatgcgatcagcgcgcctgcataaaacggatacacaaaacgataaacaaaacaagtaattgtgtacattgtgtatagttttactgacactgattttgtacaccgcaatacaatattatatattttatttattcttcttctttaattttac
TSTI0150S	262	1	CM	elongation of very long chain fatty acids protein 6	x	XP_002935809	0.807352	60	63	38	>TSTI0150S	ggtgcgcagaaaacgctttaacagtttacactccgaattgcacgataaagtcatggctaccattgcttcgaacttcaccctaatactttcaacgcccttcgagttcgagaaaacagtagattttgacatattgcttgcatggatgaggaacaactggcacagatctttctactggtcaaccttttatgtatttttgatatgcagtcttcagcgcatcatgaagtaccgcaatgcattcgaattgaaagtatcattgattacg
TSTI0151S	255	1	NA	scx5_titba ame: full=toxin x5 flags: precursor	x	P0C5K8	2.26475e-35	96	78	75	>TSTI0151S	gaataactcgaacatttgccatgaattacttcattttcttggtcgtcgcatctttattgaccgctggtacggagggcaagaaagacggatatccggtggaaggcgacaactgcgccttcgcttgcttcggctacgacaacgcttactgcgataagctgtgcaaagacaagaaagccgatagcggatattgttactgggttcacatcctgtgctactgctacgggcttcccgacaaggagccgaccaagaccagcg
TSTI0152S	660	1	CR	homeobox-containing protein	x	XP_725600	0.0867963	50	55	28	>TSTI0152S	gattgtaaaaaggcattaatggcagcattccatcttcagagtctgctatattctggcaagaatcttgaaaatgaattccacctgtaaaatgttaaaatattttagcttaaaataataaattagtttttctaatataattatttttgttgtctaatatttctaaaagaagattatatataaataaataaatatatatatatatataaaaccaaaataactagaaatctttacttcagagtagtaattttgtttgtggttattaaaacgttggtgcacaattctagtttactgaattattatttaactttatttagcaatctctcaccatttttttaatgttttgtaaaaaacaaaaaaagcacatctttgtgatatagagtgactttcgactatgaaatc…
TSTI0153S	525	1	CT	ribosomal protein l22	x	ABW23176	3.86203e-23	90	101	91	>TSTI0153S	tttttattatatcaacaatgcaatatatacattgtatatgaattaatcattatcttcttcttcctcttcatcttcgttattgatctggaaatatcttaattcatacgtatcttttgtgcttgcaacgacacgtaaccagtctctcaaattattcttcttcagatactttttggtcaaatatttcaaatatctttttgaaactggaatatctgcagtaactataactttagatttgttcctttcaattgacacagcgtttcccaaattgttcgtcttgccattcacttttattctctcttgaagaaatttttcaaaatcaccagcattcattataccatcttcaacaggatgactgcaatctatggtaaatttcagttgggttttctttttctttccttt…

## Sheet: Legends
Category:
CT – Transcription and translation
CE – Structural functions
CR – Cell Regulation
CP – Processing and sorting
UF – Unknown functions
CM - Metabolism
OF – Other functions
AK - alfa KTx like
BK - beta KTx like
NA - alfa NaTx like
BN - beta NaTX like
AM - AMPs like
HP - Hypotensin like
TL - Lectins
MP - Metaloprotease
AP - Anionic peptide
SP - hipothetical secreted peptide
CY - Cystein-rich peptide
MT - Mitochondrial
NH - No Hit
VT - Vector/Contaminant
